# Supplementary material for: A Nanoporous Supramolecular Metal–Organic Framework Based on a Nucleotide: Interplay of the π···π Interactions Directing Assembly and Geometric Matching of Aromatic Tails
Source: Molecules. 2021 Jul 29;26(15):4594. doi: 10.3390/molecules26154594 (PMC8347718; doi:10.3390/molecules26154594)
Supplement: Supplementary file 1 [file molecules-26-04594-s001.zip]

Archive with 2 entries (2 files):
- CIF & CHECKCIF/CMP_MOF_1.cif
- CIF & CHECKCIF/CMP_MOF_1_checkcif.pdf
