# Supplementary material for: A Nanoporous Supramolecular Metal–Organic Framework Based on a Nucleotide: Interplay of the π···π Interactions Directing Assembly and Geometric Matching of Aromatic Tails
Source: Molecules. 2021 Jul 29;26(15):4594. doi: 10.3390/molecules26154594 (PMC8347718; doi:10.3390/molecules26154594)
Supplement: Supplementary file 1 [file molecules-26-04594-s001.zip › CIF & CHECKCIF/CMP_MOF_1.cif]

 
data_CuBr_CMP_SQ
# start Validation Reply Form
_vrf_PLAT213_CuBr_CMP_SQ
;
PROBLEM: Atom C6B             has ADP max/min Ratio .....        5.2 prolat
RESPONSE: ...
;
_vrf_PLAT234_CuBr_CMP_SQ
;
PROBLEM: Large Hirshfeld Difference C23      --C24      .       0.35 Ang.  
RESPONSE: ...
;
_vrf_PLAT241_CuBr_CMP_SQ
;
PROBLEM: High   'MainMol' Ueq as Compared to Neighbors of       C2B' Check 
RESPONSE: ...
;
_vrf_PLAT375_CuBr_CMP_SQ
;
PROBLEM: Strange C-O-H Geometry (C-O  >   1.45 Ang) .....       O3B' Check 
RESPONSE: ...
;
_vrf_PLAT410_CuBr_CMP_SQ
;
PROBLEM: Short Intra H...H Contact  H1BA     ..H2BB     .       1.75 Ang.  
RESPONSE: ...
;
_vrf_PLAT414_CuBr_CMP_SQ
;
PROBLEM: Short Intra D-H..H-X       H2BB     ..H2BA             1.74 Ang.  
RESPONSE: ...
;
_vrf_PLAT430_CuBr_CMP_SQ
;
PROBLEM: Short Inter D...A Contact  O9W      ..O15W     .       2.29 Ang.  
RESPONSE: Highly disordered solvent molecules in huge pores 
;
_vrf_PLAT201_CuBr_CMP_SQ
;
PROBLEM: Isotropic non-H Atoms in Main Residue(s) .......          3 Report
RESPONSE: Residues with minor disordere, belonging to CMP ligand
;
_vrf_PLAT220_CuBr_CMP_SQ
;
PROBLEM: NonSolvent   Resd 1  C   Ueq(max)/Ueq(min) Range       10.0 Ratio 
RESPONSE: disorder
;
_vrf_PLAT242_CuBr_CMP_SQ
;
PROBLEM: Low    'MainMol' Ueq as Compared to Neighbors of       C3B' Check 
RESPONSE: Thermal disorder
;
_vrf_PLAT306_CuBr_CMP_SQ
;
PROBLEM: Isolated Oxygen Atom (H-atoms Missing ?) .......        O3W Check 
RESPONSE: Hydrogen atoms on solvent molecules were neither found nor 
calculated
;
_vrf_PLAT341_CuBr_CMP_SQ
;
PROBLEM: Low Bond Precision on  C-C Bonds ...............    0.02505 Ang.  
RESPONSE: likely due to disorder
;
_vrf_PLAT420_CuBr_CMP_SQ
;
PROBLEM: D-H Bond Without Acceptor  O2A'     --H2AB     .     Please Check 
RESPONSE: Likely due to absence of hydrogen atoms on solvent molecules 
that were neither found nor calculated
;
_vrf_PLAT987_CuBr_CMP_SQ
;
PROBLEM: The Flack x is >> 0 -  Do a BASF/TWIN Refinement     Please Check 
RESPONSE: The Flack value is 0.089(4), very close to zero
;
_vrf_PLAT990_CuBr_CMP_SQ
;
PROBLEM: Deprecated .res/.hkl Input Style SQUEEZE Job ...          ! Note  
RESPONSE: No ABIN command used, but all details have been attached to CIF
;
# end Validation Reply Form
 
_audit_creation_method            'SHELXL-2018/3'
_shelx_SHELXL_version_number      '2018/3'
_chemical_name_systematic         ?
_chemical_name_common             ?
_chemical_melting_point           ?
_chemical_formula_moiety          ?
_chemical_formula_sum
 'C78 H164 Br6 Cu6 N18 O63 P2' 
_chemical_formula_weight          3284.90

loop_
 _atom_type_symbol
 _atom_type_description
 _atom_type_scat_dispersion_real
 _atom_type_scat_dispersion_imag
 _atom_type_scat_source
 'C'  'C'   0.0033   0.0016
 'International Tables Vol C Tables 4.2.6.8 and 6.1.1.4'
 'H'  'H'   0.0000   0.0000
 'International Tables Vol C Tables 4.2.6.8 and 6.1.1.4'
 'N'  'N'   0.0061   0.0033
 'International Tables Vol C Tables 4.2.6.8 and 6.1.1.4'
 'O'  'O'   0.0106   0.0060
 'International Tables Vol C Tables 4.2.6.8 and 6.1.1.4'
 'Cu'  'Cu'   0.3201   1.2651
 'International Tables Vol C Tables 4.2.6.8 and 6.1.1.4'
 'Br'  'Br'  -0.2901   2.4595
 'International Tables Vol C Tables 4.2.6.8 and 6.1.1.4'
 'P'  'P'   0.1023   0.0942
 'International Tables Vol C Tables 4.2.6.8 and 6.1.1.4'
 
_space_group_crystal_system       tetragonal
_space_group_IT_number            75
_space_group_name_H-M_alt         'P 4'
_space_group_name_Hall            'P 4'
 
_shelx_space_group_comment
;
The symmetry employed for this shelxl refinement is uniquely defined
by the following loop, which should always be used as a source of
symmetry information in preference to the above space-group names.
They are only intended as comments.
;
 
loop_
 _space_group_symop_operation_xyz
 'x, y, z'
 '-x, -y, z'
 '-y, x, z'
 'y, -x, z'
 
_cell_length_a                    31.9472(12)
_cell_length_b                    31.9472(12)
_cell_length_c                    11.3809(4)
_cell_angle_alpha                 90
_cell_angle_beta                  90
_cell_angle_gamma                 90
_cell_volume                      11615.6(10)
_cell_formula_units_Z             4
_cell_measurement_temperature     100(2)
_cell_measurement_reflns_used     9981
_cell_measurement_theta_min       2.22
_cell_measurement_theta_max       21.25
 
_exptl_crystal_description        prism
_exptl_crystal_colour             green
_exptl_crystal_density_meas       ?
_exptl_crystal_density_method     ?
_exptl_crystal_density_diffrn     1.878          
_exptl_crystal_F_000              6704
_exptl_transmission_factor_min    ?
_exptl_transmission_factor_max    ?
_exptl_crystal_size_max           0.12
_exptl_crystal_size_mid           0.10
_exptl_crystal_size_min           0.10
_exptl_absorpt_coefficient_mu     3.282
_shelx_estimated_absorpt_T_min    ?
_shelx_estimated_absorpt_T_max    ?
_exptl_absorpt_correction_type    multi-scan
_exptl_absorpt_correction_T_min   0.811
_exptl_absorpt_correction_T_max   0.982
_exptl_absorpt_process_details    sadabs
_exptl_absorpt_special_details    ?
_diffrn_ambient_temperature       100(2)
_diffrn_radiation_wavelength      0.71073
_diffrn_radiation_type            MoK\a
_diffrn_radiation_source         'fine-focus sealed tube'
_diffrn_measurement_device_type  'Bruker APEX-II CCD'
_diffrn_measurement_method       '\f and \w scans'
_diffrn_detector_area_resol_mean  ?
_diffrn_reflns_number             166532
_diffrn_reflns_av_unetI/netI      0.0644
_diffrn_reflns_av_R_equivalents   0.0721
_diffrn_reflns_limit_h_min        -39
_diffrn_reflns_limit_h_max        39
_diffrn_reflns_limit_k_min        -39
_diffrn_reflns_limit_k_max        39
_diffrn_reflns_limit_l_min        -14
_diffrn_reflns_limit_l_max        14
_diffrn_reflns_theta_min          0.901
_diffrn_reflns_theta_max          26.438
_diffrn_reflns_theta_full         25.242
_diffrn_measured_fraction_theta_max   0.995
_diffrn_measured_fraction_theta_full  0.999
_diffrn_reflns_Laue_measured_fraction_max    0.995
_diffrn_reflns_Laue_measured_fraction_full   0.999
_diffrn_reflns_point_group_measured_fraction_max   0.995
_diffrn_reflns_point_group_measured_fraction_full  0.999
_reflns_number_total              23831
_reflns_number_gt                 19068
_reflns_threshold_expression      'I > 2\s(I)'
_reflns_Friedel_coverage          0.899
_reflns_Friedel_fraction_max      0.994
_reflns_Friedel_fraction_full     0.999
 
_reflns_special_details
;
 Reflections were merged by SHELXL according to the crystal
 class for the calculation of statistics and refinement.
 
 _reflns_Friedel_fraction is defined as the number of unique
 Friedel pairs measured divided by the number that would be
 possible theoretically, ignoring centric projections and
 systematic absences.
;
 
_computing_data_collection      'Bruker APEX2'
_computing_cell_refinement      'Bruker SAINT'
_computing_data_reduction       'Bruker SAINT'  
_computing_structure_solution   'Bruker SHELXTL'
_computing_structure_refinement 'SHELXL-2018/3 (Sheldrick, 2018)'
_computing_molecular_graphics   'Bruker SHELXTL'
_computing_publication_material 'Bruker SHELXTL'
_refine_special_details           ?
_refine_ls_structure_factor_coef  Fsqd
_refine_ls_matrix_type            full
_refine_ls_weighting_scheme       calc
_refine_ls_weighting_details
'w=1/[\s^2^(Fo^2^)+(0.1404P)^2^+61.0759P] where P=(Fo^2^+2Fc^2^)/3'
_atom_sites_solution_primary      ?
_atom_sites_solution_secondary    ?
_atom_sites_solution_hydrogens    geom
_refine_ls_hydrogen_treatment     constr
_refine_ls_extinction_method      none
_refine_ls_extinction_coef        .
_refine_ls_abs_structure_details
;
 Flack x determined using 6870 quotients [(I+)-(I-)]/[(I+)+(I-)]
 (Parsons, Flack and Wagner, Acta Cryst. B69 (2013) 249-259).
;
_refine_ls_abs_structure_Flack    0.089(4)
_chemical_absolute_configuration  ad
_refine_ls_number_reflns          23831
_refine_ls_number_parameters      1222
_refine_ls_number_restraints      1
_refine_ls_R_factor_all           0.1061
_refine_ls_R_factor_gt            0.0891
_refine_ls_wR_factor_ref          0.2417
_refine_ls_wR_factor_gt           0.2314
_refine_ls_goodness_of_fit_ref    1.048
_refine_ls_restrained_S_all       1.048
_refine_ls_shift/su_max           0.000
_refine_ls_shift/su_mean          0.000
 
loop_
 _atom_site_label
 _atom_site_type_symbol
 _atom_site_fract_x
 _atom_site_fract_y
 _atom_site_fract_z
 _atom_site_U_iso_or_equiv
 _atom_site_adp_type
 _atom_site_occupancy
 _atom_site_site_symmetry_order  
 _atom_site_calc_flag
 _atom_site_refinement_flags_posn
 _atom_site_refinement_flags_adp
 _atom_site_refinement_flags_occupancy
 _atom_site_disorder_assembly
 _atom_site_disorder_group
Cu1 Cu 0.79580(5) 0.76192(5) 0.42731(17) 0.0303(4) Uani 1 1 d . . . . .
Cu2 Cu 0.66402(6) 0.79661(6) 0.41716(19) 0.0366(5) Uani 1 1 d . . . . .
Cu3 Cu 0.67700(7) 0.80468(8) 0.7189(2) 0.0502(6) Uani 1 1 d . . . . .
Cu4 Cu 0.77166(6) 0.75670(6) 0.72871(19) 0.0391(5) Uani 1 1 d . . . . .
Cu5 Cu 0.77073(7) 1.00723(6) 1.0818(2) 0.0423(5) Uani 1 1 d . . . . .
Cu6 Cu 0.71407(6) 0.54125(6) 1.0797(2) 0.0405(5) Uani 1 1 d . . . . .
Br1 Br 0.71378(5) 0.99003(5) 1.26517(15) 0.0394(4) Uani 1 1 d . . . . .
Br2 Br 0.82001(6) 0.95274(6) 1.13757(19) 0.0528(5) Uani 1 1 d . . . . .
Br3 Br 0.65163(6) 0.57812(8) 1.1456(2) 0.0624(6) Uani 1 1 d . . . . .
Br4 Br 0.76237(6) 0.56791(5) 1.26721(19) 0.0489(4) Uani 1 1 d . . . . .
Br5 Br 0.76107(5) 0.74213(5) 0.05557(15) 0.0391(4) Uani 1 1 d . . . . .
Br6 Br 0.66324(7) 0.83067(7) 0.0034(2) 0.0638(6) Uani 1 1 d . . . . .
P1 P 0.71782(12) 0.72362(12) 0.5220(4) 0.0370(10) Uani 1 1 d . . . . .
O1 O 0.7457(3) 0.7284(3) 0.4139(11) 0.035(2) Uani 1 1 d . . . . .
O2 O 0.6856(3) 0.7584(4) 0.5355(11) 0.040(3) Uani 1 1 d . . . . .
O3 O 0.6896(4) 0.6819(4) 0.5063(15) 0.058(4) Uani 1 1 d . . . . .
O4 O 0.7426(4) 0.7149(3) 0.6318(12) 0.047(3) Uani 1 1 d . . . . .
P2 P 0.74109(12) 0.83452(12) 0.5315(4) 0.0328(9) Uani 1 1 d . . . . .
O5 O 0.7712(3) 0.7984(3) 0.5513(9) 0.031(2) Uani 1 1 d . . . . .
O6 O 0.7705(3) 0.8748(3) 0.5117(10) 0.037(2) Uani 1 1 d . . . . .
O7 O 0.7154(3) 0.8306(4) 0.4237(11) 0.040(3) Uani 1 1 d . . . . .
O8 O 0.7153(4) 0.8447(4) 0.6421(11) 0.045(3) Uani 1 1 d . . . . .
O4B' O 0.7098(5) 0.5927(4) 0.5469(12) 0.080(5) Uani 1 1 d G . . . .
C1B' C 0.6876(9) 0.5812(9) 0.6500(15) 0.19(2) Uiso 1 1 d G . . . .
H1BA H 0.688452 0.549916 0.650526 0.229 Uiso 1 1 calc R U . . .
C2B' C 0.6448(8) 0.5912(11) 0.633(2) 0.50(10) Uiso 1 1 d G . . . .
H2BB H 0.637498 0.562332 0.605228 0.604 Uiso 1 1 calc R U . . .
C3B' C 0.6405(4) 0.6089(6) 0.519(2) 0.118(15) Uani 1 1 d G . . . .
H3BA H 0.632303 0.638745 0.531153 0.142 Uiso 1 1 calc R U . . .
C4B' C 0.6807(4) 0.6098(5) 0.4658(12) 0.051(5) Uani 1 1 d G . . . .
H4BA H 0.679667 0.590184 0.397377 0.061 Uiso 1 1 calc R U . . .
O2B' O 0.6092(8) 0.5914(15) 0.466(2) 0.23(2) Uani 1 1 d . . . . .
H2BA H 0.611066 0.565264 0.471898 0.340 Uiso 1 1 calc R U . . .
C5B' C 0.6961(7) 0.6499(6) 0.4207(15) 0.050(5) Uani 1 1 d . . . . .
H5BA H 0.726312 0.647689 0.402342 0.060 Uiso 1 1 calc R U . . .
H5BB H 0.681073 0.657194 0.347359 0.060 Uiso 1 1 calc R U . . .
N1B N 0.7041(7) 0.5927(7) 0.7575(16) 0.079(7) Uani 1 1 d . . . . .
C2B C 0.7047(5) 0.5688(5) 0.8524(16) 0.039(4) Uani 1 1 d . . . . .
O2B O 0.6907(4) 0.5340(4) 0.8489(12) 0.050(3) Uani 1 1 d . . . . .
N3B N 0.7211(5) 0.5846(4) 0.9530(11) 0.040(3) Uani 1 1 d . . . . .
C4B C 0.7325(6) 0.6262(5) 0.9601(18) 0.049(5) Uani 1 1 d . . . . .
N4B N 0.7457(6) 0.6403(5) 1.0622(14) 0.059(5) Uani 1 1 d . . . . .
H4BB H 0.754875 0.666192 1.068369 0.070 Uiso 1 1 calc R U . . .
H4BC H 0.745268 0.623917 1.124282 0.070 Uiso 1 1 calc R U . . .
C5B C 0.7318(7) 0.6483(8) 0.8613(19) 0.064(6) Uani 1 1 d . . . . .
H5BC H 0.741728 0.676288 0.864272 0.077 Uiso 1 1 calc R U . . .
C6B C 0.7194(9) 0.6351(6) 0.767(2) 0.073(7) Uani 1 1 d . . . . .
H6BA H 0.719680 0.652822 0.700134 0.087 Uiso 1 1 calc R U . . .
N1 N 0.8533(4) 0.7852(3) 0.4587(12) 0.030(3) Uani 1 1 d . . . . .
C1 C 0.8602(5) 0.8228(5) 0.5103(14) 0.036(3) Uani 1 1 d . . . . .
H1A H 0.837246 0.838927 0.538276 0.043 Uiso 1 1 calc R U . . .
C2 C 0.9012(5) 0.8379(6) 0.5223(17) 0.045(4) Uani 1 1 d . . . . .
H2A H 0.906245 0.864358 0.557789 0.053 Uiso 1 1 calc R U . . .
C3 C 0.9344(5) 0.8139(5) 0.4819(18) 0.042(4) Uani 1 1 d . . . . .
H3A H 0.962294 0.823137 0.493869 0.051 Uiso 1 1 calc R U . . .
C4 C 0.9268(4) 0.7759(5) 0.4233(13) 0.027(3) Uani 1 1 d . . . . .
H4A H 0.948783 0.759732 0.390176 0.033 Uiso 1 1 calc R U . . .
C5 C 0.8846(4) 0.7632(5) 0.4166(14) 0.029(3) Uani 1 1 d . . . . .
C6 C 0.8731(4) 0.7227(5) 0.3612(13) 0.028(3) Uani 1 1 d . . . . .
C7 C 0.8992(5) 0.6915(5) 0.3238(16) 0.040(4) Uani 1 1 d . . . . .
H7A H 0.928688 0.695418 0.327871 0.048 Uiso 1 1 calc R U . . .
C8 C 0.8835(5) 0.6549(5) 0.2808(19) 0.044(4) Uani 1 1 d . . . . .
H8A H 0.901849 0.632406 0.262682 0.053 Uiso 1 1 calc R U . . .
C9 C 0.8419(5) 0.6507(5) 0.264(2) 0.048(4) Uani 1 1 d . . . . .
H9A H 0.830832 0.626279 0.228015 0.058 Uiso 1 1 calc R U . . .
C10 C 0.8160(5) 0.6825(5) 0.2999(14) 0.035(4) Uani 1 1 d . . . . .
H10A H 0.786692 0.679944 0.287299 0.042 Uiso 1 1 calc R U . . .
N2 N 0.8310(4) 0.7171(4) 0.3526(11) 0.031(3) Uani 1 1 d . . . . .
N3 N 0.6303(4) 0.8434(5) 0.3419(12) 0.038(3) Uani 1 1 d . . . . .
C11 C 0.6469(6) 0.8788(7) 0.3003(16) 0.050(5) Uani 1 1 d . . . . .
H11A H 0.676275 0.882986 0.303493 0.060 Uiso 1 1 calc R U . . .
C12 C 0.6215(7) 0.9093(7) 0.253(2) 0.064(6) Uani 1 1 d . . . . .
H12A H 0.633126 0.934879 0.225337 0.076 Uiso 1 1 calc R U . . .
C13 C 0.5807(7) 0.9027(8) 0.246(2) 0.067(6) Uani 1 1 d . . . . .
H13A H 0.563130 0.923873 0.214704 0.080 Uiso 1 1 calc R U . . .
C14 C 0.5628(6) 0.8650(7) 0.2847(17) 0.052(5) Uani 1 1 d . . . . .
H14A H 0.533619 0.859843 0.277940 0.062 Uiso 1 1 calc R U . . .
C15 C 0.5910(6) 0.8345(7) 0.3352(19) 0.058(6) Uani 1 1 d . . . . .
C16 C 0.5782(5) 0.7948(6) 0.3830(18) 0.044(4) Uani 1 1 d . . . . .
C17 C 0.5355(5) 0.7810(8) 0.3806(18) 0.057(6) Uani 1 1 d . . . . .
H17A H 0.514401 0.798428 0.347838 0.068 Uiso 1 1 calc R U . . .
C18 C 0.5248(5) 0.7406(6) 0.428(2) 0.053(5) Uani 1 1 d . . . . .
H18A H 0.496976 0.730221 0.431447 0.064 Uiso 1 1 calc R U . . .
C19 C 0.5591(6) 0.7182(7) 0.469(2) 0.058(5) Uani 1 1 d . . . . .
H19A H 0.554693 0.690467 0.496214 0.070 Uiso 1 1 calc R U . . .
C20 C 0.5977(5) 0.7334(6) 0.4713(16) 0.041(4) Uani 1 1 d . . . . .
H20A H 0.619321 0.716602 0.504172 0.049 Uiso 1 1 calc R U . . .
N4 N 0.6076(4) 0.7710(4) 0.4300(15) 0.040(3) Uani 1 1 d . . . . .
N5 N 0.6279(3) 0.8399(5) 0.6667(13) 0.067(6) Uani 1 1 d G . . . .
C21 C 0.6305(4) 0.8801(5) 0.6207(15) 0.089(9) Uani 1 1 d G . . . .
H21A H 0.657096 0.892465 0.606940 0.107 Uiso 1 1 calc R U . . .
C22 C 0.5942(6) 0.9022(5) 0.5949(17) 0.078(8) Uani 1 1 d G . . . .
H22A H 0.595959 0.929718 0.563501 0.093 Uiso 1 1 calc R U . . .
C23 C 0.5553(4) 0.8841(6) 0.6151(18) 0.19(3) Uani 1 1 d G . . . .
H23A H 0.530458 0.899253 0.597460 0.223 Uiso 1 1 calc R U . . .
C24 C 0.5527(3) 0.8439(7) 0.6611(17) 0.135(19) Uani 1 1 d G . . . .
H24A H 0.526092 0.831536 0.674858 0.161 Uiso 1 1 calc R U . . .
C25 C 0.5890(4) 0.8218(5) 0.6869(14) 0.079(8) Uani 1 1 d G . . . .
C26 C 0.5920(4) 0.7805(5) 0.7353(14) 0.090(11) Uani 1 1 d G . . . .
C27 C 0.5574(3) 0.7550(7) 0.7538(16) 0.15(2) Uani 1 1 d G . . . .
H27A H 0.530159 0.764902 0.734634 0.176 Uiso 1 1 calc R U . . .
C28 C 0.5625(5) 0.7151(6) 0.8002(17) 0.096(10) Uiso 1 1 d G . . . .
H28A H 0.538788 0.697714 0.812848 0.116 Uiso 1 1 calc R U . . .
C29 C 0.6023(6) 0.7006(5) 0.8282(17) 0.17(3) Uani 1 1 d G . . . .
H29A H 0.605792 0.673358 0.859987 0.202 Uiso 1 1 calc R U . . .
C30 C 0.6370(5) 0.7261(5) 0.8098(15) 0.105(13) Uani 1 1 d G . . . .
H30A H 0.664170 0.716189 0.828914 0.125 Uiso 1 1 calc R U . . .
N6 N 0.6318(3) 0.7660(4) 0.7633(14) 0.072(6) Uani 1 1 d G . . . .
N7 N 0.8277(4) 0.7294(5) 0.6992(12) 0.038(3) Uani 1 1 d . . . . .
C31 C 0.8333(6) 0.6929(5) 0.6487(17) 0.045(4) Uani 1 1 d . . . . .
H31A H 0.809797 0.677780 0.620479 0.054 Uiso 1 1 calc R U . . .
C32 C 0.8744(6) 0.6755(7) 0.6352(19) 0.056(5) Uani 1 1 d . . . . .
H32A H 0.877905 0.647857 0.605986 0.067 Uiso 1 1 calc R U . . .
C33 C 0.9076(6) 0.6987(6) 0.6642(15) 0.046(4) Uani 1 1 d . . . . .
H33A H 0.935171 0.688715 0.649945 0.055 Uiso 1 1 calc R U . . .
C34 C 0.9012(5) 0.7372(7) 0.7151(16) 0.050(5) Uani 1 1 d . . . . .
H34A H 0.924590 0.753723 0.737571 0.060 Uiso 1 1 calc R U . . .
C35 C 0.8615(5) 0.7521(5) 0.7339(13) 0.031(3) Uani 1 1 d . . . . .
C36 C 0.8502(5) 0.7904(5) 0.7952(13) 0.034(3) Uani 1 1 d . . . . .
C37 C 0.8797(6) 0.8217(6) 0.8318(14) 0.044(4) Uani 1 1 d . . . . .
H37A H 0.908849 0.817918 0.819355 0.052 Uiso 1 1 calc R U . . .
C38 C 0.8655(7) 0.8552(7) 0.8824(17) 0.051(5) Uani 1 1 d . . . . .
H38A H 0.885184 0.875803 0.906466 0.061 Uiso 1 1 calc R U . . .
C39 C 0.8258(7) 0.8623(5) 0.9022(16) 0.048(5) Uani 1 1 d . . . . .
H39A H 0.817061 0.886777 0.942760 0.058 Uiso 1 1 calc R U . . .
C40 C 0.7963(6) 0.8327(4) 0.8619(15) 0.037(4) Uani 1 1 d . . . . .
H40A H 0.767240 0.837564 0.872524 0.045 Uiso 1 1 calc R U . . .
N8 N 0.8099(5) 0.7972(4) 0.8076(13) 0.042(3) Uani 1 1 d . . . . .
N9 N 0.8020(5) 1.0573(6) 1.1359(16) 0.054(4) Uani 1 1 d . . . . .
C41 C 0.8372(9) 1.0566(9) 1.186(3) 0.099(11) Uani 1 1 d . . . . .
H41A H 0.849892 1.030667 1.205691 0.118 Uiso 1 1 calc R U . . .
C42 C 0.8585(7) 1.0964(8) 1.2125(19) 0.066(6) Uani 1 1 d . . . . .
H42A H 0.885278 1.096529 1.248663 0.079 Uiso 1 1 calc R U . . .
C43 C 0.8397(6) 1.1312(6) 1.1857(17) 0.049(5) Uani 1 1 d . . . . .
H43A H 0.853883 1.156765 1.201497 0.059 Uiso 1 1 calc R U . . .
C44 C 0.8030(7) 1.1330(7) 1.139(2) 0.062(6) Uani 1 1 d . . . . .
H44A H 0.789919 1.159290 1.125283 0.075 Uiso 1 1 calc R U . . .
C45 C 0.7822(7) 1.0947(5) 1.1075(16) 0.050(5) Uani 1 1 d . . . . .
C46 C 0.7433(3) 1.0943(3) 1.0523(11) 0.053(5) Uani 1 1 d G . . . .
C47 C 0.7174(4) 1.1275(2) 1.0220(12) 0.053(5) Uani 1 1 d G . . . .
H47A H 0.726154 1.155450 1.035958 0.064 Uiso 1 1 calc R U . . .
C48 C 0.6786(4) 1.1197(3) 0.9713(13) 0.062(6) Uani 1 1 d G . . . .
H48A H 0.660814 1.142433 0.950532 0.075 Uiso 1 1 calc R U . . .
C49 C 0.6657(3) 1.0788(4) 0.9509(13) 0.076(8) Uani 1 1 d G . . . .
H49A H 0.639187 1.073532 0.916175 0.092 Uiso 1 1 calc R U . . .
C50 C 0.6917(4) 1.0456(3) 0.9812(12) 0.058(6) Uani 1 1 d G . . . .
H50A H 0.682900 1.017647 0.967244 0.070 Uiso 1 1 calc R U . . .
N10 N 0.7305(3) 1.0534(3) 1.0319(10) 0.051(4) Uani 1 1 d G . . . .
N11 N 0.7638(4) 0.5098(4) 1.0238(14) 0.064(5) Uani 1 1 d G . . . .
C51 C 0.7983(5) 0.5268(5) 0.9665(15) 0.075(7) Uani 1 1 d G . . . .
H51A H 0.797714 0.555129 0.941026 0.091 Uiso 1 1 calc R U . . .
C52 C 0.8335(4) 0.5023(7) 0.9463(18) 0.16(2) Uani 1 1 d G . . . .
H52A H 0.857056 0.513934 0.907059 0.192 Uiso 1 1 calc R U . . .
C53 C 0.8343(6) 0.4609(7) 0.9835(19) 0.14(2) Uani 1 1 d G . . . .
H53A H 0.858390 0.444184 0.969700 0.165 Uiso 1 1 calc R U . . .
C54 C 0.7998(7) 0.4439(4) 1.0409(19) 0.16(2) Uani 1 1 d G . . . .
H54A H 0.800381 0.415627 1.066308 0.191 Uiso 1 1 calc R U . . .
C55 C 0.7646(6) 0.4684(4) 1.0611(15) 0.115(15) Uani 1 1 d G . . . .
C56 C 0.7299(5) 0.4531(5) 1.1098(17) 0.100(12) Uani 1 1 d G . . . .
C57 C 0.7224(8) 0.4115(4) 1.1395(19) 0.121(16) Uani 1 1 d G . . . .
H57A H 0.742777 0.390744 1.122629 0.145 Uiso 1 1 calc R U . . .
C58 C 0.6851(9) 0.4004(4) 1.1939(19) 0.17(3) Uani 1 1 d G . . . .
H58A H 0.679916 0.372060 1.214210 0.205 Uiso 1 1 calc R U . . .
C59 C 0.6552(7) 0.4309(6) 1.2186(17) 0.15(2) Uani 1 1 d G . . . .
H59A H 0.629704 0.423287 1.255790 0.180 Uiso 1 1 calc R U . . .
C60 C 0.6627(4) 0.4724(5) 1.1889(15) 0.089(10) Uani 1 1 d G . . . .
H60A H 0.642352 0.493199 1.205790 0.107 Uiso 1 1 calc R U . . .
N12 N 0.7001(4) 0.4835(3) 1.1345(14) 0.070(6) Uani 1 1 d G . . . .
O4A' O 0.7687(3) 0.9673(4) 0.5488(10) 0.039(3) Uani 1 1 d . . . . .
C3A' C 0.8351(5) 0.9383(5) 0.4920(15) 0.036(4) Uani 1 1 d . . . . .
H3AA H 0.847051 0.911746 0.459450 0.043 Uiso 1 1 calc R U . . .
C4A' C 0.7884(6) 0.9445(5) 0.4535(17) 0.045(4) Uani 1 1 d . . . . .
H4AA H 0.788275 0.962981 0.382631 0.054 Uiso 1 1 calc R U . . .
C2A' C 0.8322(5) 0.9368(6) 0.6281(16) 0.043(4) Uani 1 1 d . . . . .
H2AA H 0.822527 0.908326 0.652810 0.051 Uiso 1 1 calc R U . . .
C1A' C 0.7940(5) 0.9703(5) 0.6474(14) 0.032(3) Uani 1 1 d . . . . .
H1AA H 0.805628 0.999256 0.653842 0.039 Uiso 1 1 calc R U . . .
O3A' O 0.8590(4) 0.9731(3) 0.4590(11) 0.043(3) Uani 1 1 d . . . . .
H3AB H 0.883297 0.965364 0.441424 0.065 Uiso 1 1 calc R U . . .
O2A' O 0.8663(3) 0.9474(4) 0.6920(12) 0.045(3) Uani 1 1 d . . . . .
H2AB H 0.887203 0.934146 0.667274 0.068 Uiso 1 1 calc R U . . .
C5A' C 0.7647(5) 0.9058(5) 0.4236(17) 0.041(4) Uani 1 1 d . . . . .
H5AA H 0.734521 0.912436 0.416502 0.049 Uiso 1 1 calc R U . . .
H5AB H 0.774428 0.894794 0.346960 0.049 Uiso 1 1 calc R U . . .
N1A N 0.7696(4) 0.9601(4) 0.7532(13) 0.038(3) Uani 1 1 d . . . . .
C2A C 0.7719(5) 0.9845(5) 0.8520(15) 0.036(4) Uani 1 1 d . . . . .
O2A O 0.7937(4) 1.0151(4) 0.8558(11) 0.044(3) Uani 1 1 d . . . . .
N3A N 0.7522(4) 0.9725(4) 0.9467(14) 0.040(3) Uani 1 1 d . . . . .
C4A C 0.7287(5) 0.9353(5) 0.9523(15) 0.036(3) Uani 1 1 d . . . . .
N4A N 0.7102(5) 0.9226(4) 1.0480(13) 0.045(4) Uani 1 1 d . . . . .
H4AB H 0.694469 0.899922 1.046740 0.054 Uiso 1 1 calc R U . . .
H4AC H 0.713373 0.936611 1.113923 0.054 Uiso 1 1 calc R U . . .
C5A C 0.7231(5) 0.9122(6) 0.8480(17) 0.045(4) Uani 1 1 d . . . . .
H5AC H 0.704985 0.888624 0.845508 0.054 Uiso 1 1 calc R U . . .
C6A C 0.7442(5) 0.9248(5) 0.7515(14) 0.037(4) Uani 1 1 d . . . . .
H6AA H 0.741724 0.909174 0.680888 0.045 Uiso 1 1 calc R U . . .
O1H O 0.7218(4) 0.7759(5) 0.7983(14) 0.063(4) Uani 1 1 d . . . . .
O1W O 0.7789(3) 0.8043(4) 0.2760(11) 0.040(3) Uani 1 1 d . . . . .
O2W O 0.6808(4) 0.7663(5) 0.2420(13) 0.067(5) Uani 1 1 d . . . . .
O3W O 0.5777(7) 1.0677(6) -0.2090(18) 0.093(6) Uani 1 1 d . . . . .
O4W O 0.4595(5) 0.8615(6) 0.235(2) 0.093(6) Uani 1 1 d . . . . .
O5W O 0.4032(6) 0.9792(7) 0.4431(17) 0.098(7) Uani 1 1 d . . . . .
O6W O 0.4423(5) 0.8987(6) 0.4916(17) 0.084(5) Uani 1 1 d . . . . .
O7W O 0.3821(6) 0.9807(9) 0.187(4) 0.176(17) Uani 1 1 d . . . . .
O8W O 0.9460(7) 0.9476(8) 0.394(3) 0.125(9) Uani 1 1 d . . . . .
O9W O 0.6116(9) 0.4683(9) 0.485(2) 0.133(9) Uani 1 1 d . . . . .
O11W O 0.6461(9) 0.9854(9) 0.782(2) 0.145(11) Uani 1 1 d . . . . .
O12W O 0.6794(7) 0.9780(8) 0.565(2) 0.111(7) Uani 1 1 d . . . . .
O13W O 0.9143(12) 1.0337(11) 0.659(3) 0.078(10) Uani 0.5 1 d . . P . .
O14W O 0.5613(7) 0.5099(7) 0.107(3) 0.122(9) Uani 1 1 d . . . . .
O15W O 0.6452(9) 0.5293(9) 0.532(3) 0.059(7) Uani 0.5 1 d . . P . .
O16W O 0.6109(6) 0.9154(7) 0.903(3) 0.112(8) Uani 1 1 d . . . . .
O18W O 0.5123(7) 0.4173(8) 0.704(4) 0.21(2) Uani 1 1 d . . . . .
O3B' O 0.6009(8) 0.5976(8) 0.698(4) 0.170(16) Uani 1 1 d . . . . .
H3BB H 0.589773 0.574212 0.710037 0.256 Uiso 1 1 calc R U . . .
O19W O 0.500000 0.500000 0.658(6) 0.114(18) Uani 1 4 d S T P . .
O20W O 0.5918(7) 0.6011(13) 0.915(2) 0.161(14) Uani 1 1 d . . . . .
O21W O 1.000000 1.000000 0.774(8) 0.19(3) Uiso 1 4 d S . P . .
O22W O 0.4944(10) 0.3848(10) 0.918(3) 0.155(11) Uiso 1 1 d . . . . .
 
loop_
 _atom_site_aniso_label
 _atom_site_aniso_U_11
 _atom_site_aniso_U_22
 _atom_site_aniso_U_33
 _atom_site_aniso_U_23
 _atom_site_aniso_U_13
 _atom_site_aniso_U_12
Cu1 0.0231(8) 0.0302(9) 0.0375(10) -0.0078(8) 0.0025(8) -0.0081(7)
Cu2 0.0223(8) 0.0410(11) 0.0465(12) -0.0110(9) 0.0057(8) -0.0065(7)
Cu3 0.0319(10) 0.0614(14) 0.0572(14) -0.0228(12) 0.0206(10) -0.0204(10)
Cu4 0.0391(10) 0.0366(10) 0.0417(11) -0.0011(9) 0.0113(9) -0.0141(8)
Cu5 0.0507(12) 0.0316(10) 0.0447(12) -0.0139(9) 0.0139(10) -0.0070(9)
Cu6 0.0425(11) 0.0278(9) 0.0512(12) 0.0017(9) -0.0064(10) -0.0032(8)
Br1 0.0478(9) 0.0333(8) 0.0372(8) -0.0066(7) 0.0072(7) -0.0078(7)
Br2 0.0492(10) 0.0548(11) 0.0545(11) -0.0199(9) 0.0059(9) 0.0009(8)
Br3 0.0466(11) 0.0781(14) 0.0626(13) -0.0053(11) 0.0043(10) 0.0038(10)
Br4 0.0553(10) 0.0330(8) 0.0584(11) -0.0023(8) 0.0002(9) -0.0045(7)
Br5 0.0416(9) 0.0353(8) 0.0403(9) -0.0087(7) 0.0035(7) -0.0085(7)
Br6 0.0576(12) 0.0589(12) 0.0748(14) -0.0243(11) 0.0283(11) -0.0289(10)
P1 0.0294(19) 0.0262(19) 0.056(3) -0.0096(18) 0.0069(18) -0.0120(16)
O1 0.029(5) 0.018(5) 0.059(7) -0.002(5) 0.004(5) -0.001(4)
O2 0.025(5) 0.051(7) 0.045(7) -0.001(6) -0.004(5) -0.005(5)
O3 0.036(6) 0.038(6) 0.100(11) -0.022(7) 0.020(7) -0.032(5)
O4 0.050(7) 0.026(5) 0.063(8) 0.000(6) 0.015(6) -0.014(5)
P2 0.0289(19) 0.0292(19) 0.040(2) -0.0082(16) 0.0110(17) -0.0050(15)
O5 0.035(5) 0.030(5) 0.029(5) -0.005(4) 0.005(4) -0.016(4)
O6 0.033(5) 0.037(6) 0.040(6) -0.006(5) 0.014(5) -0.011(5)
O7 0.034(6) 0.044(6) 0.042(7) -0.004(5) 0.015(5) 0.005(5)
O8 0.038(6) 0.056(7) 0.041(6) -0.018(6) 0.020(5) -0.016(5)
O4B' 0.144(16) 0.053(8) 0.043(8) 0.004(7) -0.019(9) -0.038(9)
C3B' 0.13(2) 0.046(13) 0.18(3) -0.054(17) 0.11(3) -0.052(15)
C4B' 0.055(11) 0.044(10) 0.054(11) -0.027(9) -0.016(9) -0.006(8)
O2B' 0.115(19) 0.49(6) 0.077(15) 0.10(3) -0.047(14) -0.18(3)
C5B' 0.076(13) 0.052(10) 0.022(8) -0.017(8) 0.019(8) -0.036(9)
N1B 0.100(15) 0.095(14) 0.042(10) 0.024(10) -0.037(10) -0.055(12)
C2B 0.042(9) 0.024(8) 0.052(11) -0.002(7) 0.007(8) -0.013(7)
O2B 0.064(8) 0.033(6) 0.052(8) -0.004(6) -0.016(6) -0.009(6)
N3B 0.071(10) 0.030(7) 0.020(6) 0.005(5) 0.004(6) -0.013(7)
C4B 0.055(11) 0.037(9) 0.056(12) -0.014(8) 0.030(9) -0.016(8)
N4B 0.112(15) 0.031(7) 0.033(8) 0.009(6) -0.014(9) -0.027(8)
C5B 0.065(14) 0.081(16) 0.045(12) 0.019(11) -0.010(10) -0.031(12)
C6B 0.13(2) 0.030(9) 0.058(13) 0.013(9) 0.020(14) -0.045(11)
N1 0.033(6) 0.014(5) 0.041(7) 0.005(5) 0.003(5) -0.002(5)
C1 0.029(8) 0.048(9) 0.029(8) 0.000(7) -0.008(6) -0.011(7)
C2 0.032(8) 0.051(10) 0.051(11) -0.002(8) -0.018(8) -0.002(7)
C3 0.020(7) 0.042(9) 0.065(12) 0.013(8) 0.001(7) -0.003(6)
C4 0.019(6) 0.040(8) 0.022(7) 0.012(6) 0.011(6) 0.001(5)
C5 0.012(6) 0.045(8) 0.032(8) 0.011(7) 0.007(6) 0.011(5)
C6 0.022(7) 0.038(8) 0.024(7) 0.006(6) 0.008(6) -0.012(6)
C7 0.031(8) 0.041(9) 0.048(10) 0.023(8) 0.013(7) 0.016(7)
C8 0.033(8) 0.026(8) 0.073(13) 0.012(8) -0.003(8) -0.001(6)
C9 0.041(9) 0.028(8) 0.076(13) -0.015(9) 0.002(9) -0.007(7)
C10 0.036(8) 0.035(8) 0.033(9) -0.007(6) 0.014(7) -0.009(7)
N2 0.023(6) 0.031(6) 0.037(7) -0.014(6) 0.007(5) -0.013(5)
N3 0.032(7) 0.047(8) 0.036(8) -0.006(6) 0.009(6) 0.003(6)
C11 0.040(10) 0.071(13) 0.039(10) -0.007(9) 0.007(8) 0.010(9)
C12 0.054(12) 0.073(14) 0.063(14) 0.010(11) -0.008(10) -0.024(11)
C13 0.058(13) 0.081(15) 0.062(15) 0.004(12) -0.011(11) 0.006(11)
C14 0.033(9) 0.082(14) 0.040(10) 0.002(10) -0.012(8) 0.000(9)
C15 0.040(10) 0.077(14) 0.056(12) -0.046(11) 0.011(9) -0.001(9)
C16 0.018(7) 0.048(10) 0.067(12) -0.017(9) 0.004(7) -0.008(7)
C17 0.017(8) 0.100(17) 0.053(11) -0.020(11) 0.014(7) 0.007(9)
C18 0.024(8) 0.056(11) 0.080(14) -0.005(11) 0.012(9) -0.017(7)
C19 0.047(11) 0.051(11) 0.077(15) -0.005(10) 0.011(10) -0.026(9)
C20 0.029(8) 0.049(10) 0.045(10) -0.015(8) -0.006(7) -0.004(7)
N4 0.025(6) 0.022(6) 0.071(10) -0.020(7) 0.004(7) -0.004(5)
N5 0.019(7) 0.111(16) 0.072(12) -0.050(11) 0.017(7) -0.029(8)
C21 0.052(14) 0.14(3) 0.071(17) -0.010(18) -0.005(12) 0.005(16)
C22 0.077(17) 0.074(16) 0.082(18) -0.029(14) 0.026(14) -0.017(13)
C23 0.11(3) 0.14(3) 0.31(8) -0.11(4) 0.06(4) 0.05(3)
C24 0.006(8) 0.29(5) 0.11(2) -0.14(3) -0.009(10) 0.009(15)
C25 0.063(14) 0.099(19) 0.075(16) -0.047(15) 0.024(12) -0.038(14)
C26 0.052(13) 0.13(2) 0.084(18) -0.073(18) 0.044(13) -0.044(14)
C27 0.046(13) 0.25(5) 0.14(3) -0.16(3) 0.045(16) -0.06(2)
C29 0.27(6) 0.13(3) 0.10(3) -0.07(2) 0.11(3) -0.12(4)
C30 0.11(2) 0.087(19) 0.12(2) -0.049(17) 0.08(2) -0.070(17)
N6 0.047(9) 0.086(13) 0.082(13) -0.055(11) 0.045(9) -0.032(9)
N7 0.040(7) 0.045(8) 0.029(7) 0.011(6) 0.006(6) -0.007(6)
C31 0.051(10) 0.035(9) 0.049(11) -0.019(8) -0.002(9) -0.004(7)
C32 0.048(11) 0.066(13) 0.053(12) 0.006(10) -0.005(9) 0.013(9)
C33 0.044(9) 0.056(11) 0.038(10) -0.028(8) 0.006(8) -0.013(8)
C34 0.021(7) 0.098(15) 0.030(9) 0.012(10) -0.006(7) -0.001(8)
C35 0.039(8) 0.030(7) 0.025(8) 0.003(6) -0.002(6) -0.014(6)
C36 0.037(8) 0.040(9) 0.024(8) 0.003(6) -0.001(6) 0.002(7)
C37 0.056(11) 0.054(11) 0.021(8) 0.012(7) -0.010(7) -0.032(9)
C38 0.056(12) 0.056(12) 0.041(10) -0.014(9) -0.013(9) 0.016(9)
C39 0.081(14) 0.028(8) 0.035(10) -0.009(7) -0.011(9) 0.005(8)
C40 0.050(10) 0.017(7) 0.044(10) 0.006(6) -0.001(8) -0.011(6)
N8 0.054(9) 0.036(7) 0.036(8) 0.005(6) 0.012(6) -0.016(6)
N9 0.043(9) 0.064(11) 0.055(10) -0.009(8) 0.007(8) -0.017(8)
C41 0.087(19) 0.076(17) 0.13(3) -0.078(18) 0.055(18) -0.017(14)
C42 0.062(13) 0.096(18) 0.039(11) -0.009(11) 0.026(10) -0.010(12)
C43 0.048(11) 0.049(11) 0.050(11) -0.006(8) 0.032(9) 0.005(9)
C44 0.069(14) 0.058(12) 0.059(13) -0.023(11) 0.019(11) 0.005(10)
C45 0.082(13) 0.019(7) 0.049(11) -0.012(7) 0.053(10) -0.016(8)
C46 0.039(9) 0.077(14) 0.045(11) -0.022(10) 0.003(8) 0.009(9)
C47 0.084(14) 0.011(7) 0.063(12) 0.003(7) 0.039(11) 0.008(7)
C48 0.043(11) 0.058(13) 0.085(16) -0.008(11) -0.004(10) 0.006(9)
C49 0.054(12) 0.10(2) 0.070(16) 0.047(15) 0.016(11) 0.029(13)
C50 0.052(11) 0.047(11) 0.076(15) 0.022(10) 0.010(10) 0.023(9)
N10 0.087(12) 0.032(7) 0.035(8) -0.011(6) 0.021(8) -0.011(7)
N11 0.070(12) 0.046(9) 0.077(13) -0.015(9) -0.020(10) 0.014(8)
C51 0.042(11) 0.094(18) 0.091(18) -0.027(15) -0.003(11) 0.022(12)
C52 0.09(2) 0.20(4) 0.18(4) -0.14(4) -0.03(2) 0.08(3)
C53 0.12(3) 0.17(3) 0.12(3) -0.12(3) -0.08(2) 0.11(3)
C54 0.13(3) 0.070(18) 0.28(6) -0.10(3) -0.13(4) 0.07(2)
C55 0.18(3) 0.074(17) 0.10(2) -0.066(17) -0.09(2) 0.06(2)
C56 0.12(2) 0.036(12) 0.14(3) -0.009(15) -0.06(2) -0.019(14)
C57 0.25(4) 0.024(10) 0.09(2) -0.015(12) -0.09(3) 0.028(18)
C58 0.25(6) 0.10(3) 0.16(4) 0.08(3) -0.12(4) -0.12(4)
C59 0.26(6) 0.10(3) 0.09(2) 0.03(2) -0.07(3) -0.13(3)
C60 0.078(16) 0.12(2) 0.069(15) 0.059(15) -0.029(13) -0.064(16)
N12 0.087(13) 0.029(8) 0.094(14) 0.003(9) -0.051(12) -0.009(8)
O4A' 0.039(6) 0.041(6) 0.036(6) -0.011(5) 0.000(5) 0.006(5)
C3A' 0.044(9) 0.026(7) 0.039(9) -0.005(7) 0.008(7) -0.018(7)
C4A' 0.046(9) 0.036(9) 0.052(11) -0.003(8) 0.020(8) -0.013(7)
C2A' 0.035(9) 0.055(10) 0.039(9) 0.008(8) 0.012(7) 0.004(7)
C1A' 0.035(8) 0.029(7) 0.032(8) -0.003(6) 0.006(7) -0.006(6)
O3A' 0.042(6) 0.029(6) 0.060(8) 0.013(5) 0.003(6) -0.010(5)
O2A' 0.029(6) 0.046(7) 0.061(8) 0.012(6) 0.000(5) 0.006(5)
C5A' 0.043(9) 0.029(8) 0.050(10) -0.004(8) 0.000(8) -0.008(7)
N1A 0.043(7) 0.029(6) 0.041(8) 0.007(6) -0.010(6) -0.005(5)
C2A 0.045(9) 0.024(8) 0.037(9) 0.003(7) 0.010(7) 0.002(7)
O2A 0.051(7) 0.031(6) 0.049(7) 0.000(5) 0.013(6) -0.001(5)
N3A 0.033(7) 0.033(7) 0.055(9) -0.023(6) 0.004(6) -0.008(5)
C4A 0.034(8) 0.035(8) 0.039(9) 0.000(7) 0.003(7) 0.001(6)
N4A 0.060(9) 0.039(7) 0.036(8) 0.000(6) 0.017(7) -0.024(7)
C5A 0.035(8) 0.045(10) 0.055(11) -0.029(9) 0.011(8) -0.023(7)
C6A 0.043(9) 0.037(8) 0.032(9) -0.016(7) 0.025(7) -0.015(7)
O1H 0.047(8) 0.072(9) 0.071(10) 0.007(8) 0.023(7) -0.009(7)
O1W 0.026(5) 0.045(6) 0.050(7) -0.008(6) 0.001(5) 0.001(5)
O2W 0.033(6) 0.107(12) 0.061(10) -0.044(9) 0.016(6) -0.017(7)
O3W 0.113(15) 0.077(12) 0.089(14) 0.010(10) 0.021(11) 0.039(11)
O4W 0.039(8) 0.105(14) 0.134(18) 0.004(13) 0.023(10) -0.007(8)
O5W 0.081(12) 0.138(18) 0.074(12) -0.048(12) 0.025(10) -0.005(11)
O6W 0.053(9) 0.095(12) 0.103(14) -0.004(10) -0.051(9) 0.004(8)
O7W 0.050(11) 0.15(2) 0.33(5) -0.11(3) 0.040(18) -0.033(13)
O8W 0.089(15) 0.117(18) 0.17(2) -0.069(17) -0.008(15) 0.023(13)
O9W 0.16(2) 0.13(2) 0.11(2) 0.032(16) -0.021(17) -0.035(18)
O11W 0.17(2) 0.16(2) 0.101(17) 0.029(17) -0.027(18) -0.10(2)
O12W 0.094(14) 0.16(2) 0.084(14) 0.012(14) 0.032(12) 0.011(14)
O13W 0.11(3) 0.07(2) 0.06(2) 0.008(16) 0.003(18) 0.029(19)
O14W 0.082(13) 0.098(15) 0.18(3) 0.068(17) 0.011(15) 0.011(11)
O15W 0.058(16) 0.052(15) 0.067(18) 0.001(14) -0.025(14) -0.012(12)
O16W 0.067(12) 0.091(14) 0.18(2) 0.014(15) -0.028(14) 0.012(10)
O18W 0.071(14) 0.104(18) 0.45(7) 0.10(3) -0.04(2) -0.015(13)
O3B' 0.089(16) 0.087(16) 0.34(5) -0.06(2) -0.03(2) 0.008(13)
O19W 0.050(11) 0.050(11) 0.24(6) 0.000 0.000 0.000
O20W 0.061(12) 0.33(4) 0.086(16) 0.06(2) -0.021(11) -0.048(18)
 
_geom_special_details
;
 All esds (except the esd in the dihedral angle between two l.s. planes)
 are estimated using the full covariance matrix.  The cell esds are taken
 into account individually in the estimation of esds in distances, angles
 and torsion angles; correlations between esds in cell parameters are only
 used when they are defined by crystal symmetry.  An approximate (isotropic)
 treatment of cell esds is used for estimating esds involving l.s. planes.
;
 
loop_
 _geom_bond_atom_site_label_1
 _geom_bond_atom_site_label_2
 _geom_bond_distance
 _geom_bond_site_symmetry_2
 _geom_bond_publ_flag
Cu1 O1 1.933(10) . ?
Cu1 O5 1.992(10) . ?
Cu1 N2 2.010(12) . ?
Cu1 N1 2.013(12) . ?
Cu1 O1W 2.256(13) . ?
Cu2 O2 1.943(12) . ?
Cu2 O7 1.970(12) . ?
Cu2 N4 1.984(12) . ?
Cu2 N3 2.033(15) . ?
Cu2 O2W 2.280(13) . ?
Cu3 O1H 1.926(16) . ?
Cu3 N6 1.966(10) . ?
Cu3 O8 1.974(12) . ?
Cu3 N5 2.019(12) . ?
Cu4 O1H 1.883(14) . ?
Cu4 O4 1.964(12) . ?
Cu4 N8 1.993(15) . ?
Cu4 N7 2.019(15) . ?
Cu4 O5 2.419(11) . ?
Cu5 N9 1.983(16) . ?
Cu5 N3A 1.986(13) . ?
Cu5 N10 2.036(8) . ?
Cu5 Br2 2.432(3) . ?
Cu5 Br1 2.822(3) . ?
Cu6 N11 1.983(11) . ?
Cu6 N12 1.998(10) . ?
Cu6 N3B 2.012(13) . ?
Cu6 Br3 2.435(3) . ?
Cu6 Br4 2.768(3) . ?
P1 O4 1.506(15) . ?
P1 O2 1.524(12) . ?
P1 O1 1.526(13) . ?
P1 O3 1.620(10) . ?
O3 C5B' 1.43(2) . ?
P2 O7 1.482(13) . ?
P2 O5 1.519(12) . ?
P2 O8 1.538(11) . ?
P2 O6 1.610(11) . ?
O6 C5A' 1.42(2) . ?
O4B' C4B' 1.4200 . ?
O4B' C1B' 1.4200 . ?
C1B' N1B 1.38(3) . ?
C1B' C2B' 1.4200 . ?
C2B' C3B' 1.4200 . ?
C2B' O3B' 1.60(3) . ?
C3B' O2B' 1.29(3) . ?
C3B' C4B' 1.4200 . ?
C4B' C5B' 1.47(2) . ?
N1B C2B 1.32(3) . ?
N1B C6B 1.44(3) . ?
C2B O2B 1.199(19) . ?
C2B N3B 1.36(2) . ?
N3B C4B 1.38(2) . ?
C4B N4B 1.32(3) . ?
C4B C5B 1.33(3) . ?
C5B C6B 1.22(3) . ?
N1 C5 1.311(18) . ?
N1 C1 1.36(2) . ?
C1 C2 1.40(2) . ?
C2 C3 1.39(3) . ?
C3 C4 1.41(2) . ?
C4 C5 1.410(19) . ?
C5 C6 1.49(2) . ?
C6 N2 1.361(18) . ?
C6 C7 1.37(2) . ?
C7 C8 1.36(3) . ?
C8 C9 1.35(2) . ?
C9 C10 1.37(2) . ?
C10 N2 1.347(19) . ?
N3 C15 1.29(2) . ?
N3 C11 1.34(3) . ?
C11 C12 1.38(3) . ?
C12 C13 1.32(3) . ?
C13 C14 1.40(3) . ?
C14 C15 1.45(3) . ?
C15 C16 1.44(3) . ?
C16 N4 1.32(2) . ?
C16 C17 1.43(2) . ?
C17 C18 1.44(3) . ?
C18 C19 1.39(3) . ?
C19 C20 1.33(2) . ?
C20 N4 1.33(2) . ?
N5 C21 1.3900 . ?
N5 C25 1.3900 . ?
C21 C22 1.3900 . ?
C22 C23 1.3900 . ?
C23 C24 1.3900 . ?
C24 C25 1.3900 . ?
C25 C26 1.43(2) . ?
C26 C27 1.3900 . ?
C26 N6 1.3900 . ?
C27 C28 1.3900 . ?
C28 C29 1.3900 . ?
C29 C30 1.3900 . ?
C30 N6 1.3900 . ?
N7 C31 1.31(2) . ?
N7 C35 1.36(2) . ?
C31 C32 1.43(3) . ?
C32 C33 1.34(3) . ?
C33 C34 1.38(3) . ?
C34 C35 1.37(2) . ?
C35 C36 1.45(2) . ?
C36 N8 1.31(2) . ?
C36 C37 1.44(2) . ?
C37 C38 1.30(3) . ?
C38 C39 1.31(3) . ?
C39 C40 1.41(2) . ?
C40 N8 1.36(2) . ?
N9 C41 1.26(4) . ?
N9 C45 1.39(3) . ?
C41 C42 1.47(3) . ?
C42 C43 1.30(3) . ?
C43 C44 1.29(3) . ?
C44 C45 1.44(3) . ?
C45 C46 1.39(2) . ?
C46 C47 1.3900 . ?
C46 N10 1.3900 . ?
C47 C48 1.3900 . ?
C48 C49 1.3900 . ?
C49 C50 1.3900 . ?
C50 N10 1.3900 . ?
N11 C51 1.3900 . ?
N11 C55 1.3900 . ?
C51 C52 1.3900 . ?
C52 C53 1.3900 . ?
C53 C54 1.3900 . ?
C54 C55 1.3900 . ?
C55 C56 1.33(2) . ?
C56 C57 1.3900 . ?
C56 N12 1.3900 . ?
C57 C58 1.3900 . ?
C58 C59 1.3900 . ?
C59 C60 1.3900 . ?
C60 N12 1.3900 . ?
O4A' C1A' 1.39(2) . ?
O4A' C4A' 1.45(2) . ?
C3A' O3A' 1.400(18) . ?
C3A' C2A' 1.55(2) . ?
C3A' C4A' 1.57(3) . ?
C4A' C5A' 1.49(2) . ?
C2A' O2A' 1.35(2) . ?
C2A' C1A' 1.64(2) . ?
C1A' N1A 1.47(2) . ?
N1A C2A 1.37(2) . ?
N1A C6A 1.389(19) . ?
C2A O2A 1.20(2) . ?
C2A N3A 1.31(2) . ?
N3A C4A 1.41(2) . ?
C4A N4A 1.30(2) . ?
C4A C5A 1.41(2) . ?
C5A C6A 1.35(2) . ?
 
loop_
 _geom_angle_atom_site_label_1
 _geom_angle_atom_site_label_2
 _geom_angle_atom_site_label_3
 _geom_angle
 _geom_angle_site_symmetry_1
 _geom_angle_site_symmetry_3
 _geom_angle_publ_flag
O1 Cu1 O5 93.1(4) . . ?
O1 Cu1 N2 92.0(4) . . ?
O5 Cu1 N2 159.6(5) . . ?
O1 Cu1 N1 167.0(5) . . ?
O5 Cu1 N1 91.0(5) . . ?
N2 Cu1 N1 80.0(5) . . ?
O1 Cu1 O1W 94.3(5) . . ?
O5 Cu1 O1W 95.5(4) . . ?
N2 Cu1 O1W 103.8(5) . . ?
N1 Cu1 O1W 97.6(4) . . ?
O2 Cu2 O7 91.4(5) . . ?
O2 Cu2 N4 90.7(6) . . ?
O7 Cu2 N4 168.9(5) . . ?
O2 Cu2 N3 160.4(5) . . ?
O7 Cu2 N3 93.0(5) . . ?
N4 Cu2 N3 81.6(6) . . ?
O2 Cu2 O2W 104.8(6) . . ?
O7 Cu2 O2W 94.0(5) . . ?
N4 Cu2 O2W 95.9(5) . . ?
N3 Cu2 O2W 93.9(6) . . ?
O1H Cu3 N6 97.1(7) . . ?
O1H Cu3 O8 93.2(6) . . ?
N6 Cu3 O8 167.5(6) . . ?
O1H Cu3 N5 168.8(6) . . ?
N6 Cu3 N5 81.7(6) . . ?
O8 Cu3 N5 89.5(6) . . ?
O1H Cu4 O4 93.3(6) . . ?
O1H Cu4 N8 96.8(7) . . ?
O4 Cu4 N8 169.6(6) . . ?
O1H Cu4 N7 164.0(6) . . ?
O4 Cu4 N7 91.8(6) . . ?
N8 Cu4 N7 79.2(6) . . ?
O1H Cu4 O5 99.6(5) . . ?
O4 Cu4 O5 84.5(4) . . ?
N8 Cu4 O5 91.3(5) . . ?
N7 Cu4 O5 96.0(5) . . ?
N9 Cu5 N3A 147.2(7) . . ?
N9 Cu5 N10 79.7(6) . . ?
N3A Cu5 N10 90.0(5) . . ?
N9 Cu5 Br2 99.8(6) . . ?
N3A Cu5 Br2 89.7(4) . . ?
N10 Cu5 Br2 178.5(4) . . ?
N9 Cu5 Br1 104.6(5) . . ?
N3A Cu5 Br1 105.7(4) . . ?
N10 Cu5 Br1 86.6(3) . . ?
Br2 Cu5 Br1 94.88(10) . . ?
N11 Cu6 N12 79.2(6) . . ?
N11 Cu6 N3B 91.7(6) . . ?
N12 Cu6 N3B 152.2(6) . . ?
N11 Cu6 Br3 178.2(4) . . ?
N12 Cu6 Br3 99.6(4) . . ?
N3B Cu6 Br3 88.8(5) . . ?
N11 Cu6 Br4 87.5(4) . . ?
N12 Cu6 Br4 99.7(4) . . ?
N3B Cu6 Br4 106.1(4) . . ?
Br3 Cu6 Br4 94.03(10) . . ?
O4 P1 O2 114.0(7) . . ?
O4 P1 O1 112.4(7) . . ?
O2 P1 O1 113.8(7) . . ?
O4 P1 O3 103.5(8) . . ?
O2 P1 O3 103.6(7) . . ?
O1 P1 O3 108.5(7) . . ?
P1 O1 Cu1 118.3(7) . . ?
P1 O2 Cu2 128.9(8) . . ?
C5B' O3 P1 125.7(11) . . ?
P1 O4 Cu4 126.1(7) . . ?
O7 P2 O5 114.2(6) . . ?
O7 P2 O8 113.5(7) . . ?
O5 P2 O8 112.2(7) . . ?
O7 P2 O6 105.9(7) . . ?
O5 P2 O6 104.9(6) . . ?
O8 P2 O6 104.9(6) . . ?
P2 O5 Cu1 126.1(7) . . ?
P2 O5 Cu4 123.1(6) . . ?
Cu1 O5 Cu4 105.4(4) . . ?
C5A' O6 P2 125.4(10) . . ?
P2 O7 Cu2 122.6(7) . . ?
P2 O8 Cu3 123.9(7) . . ?
C4B' O4B' C1B' 108.0 . . ?
N1B C1B' O4B' 118(2) . . ?
N1B C1B' C2B' 116(2) . . ?
O4B' C1B' C2B' 108.0 . . ?
C3B' C2B' C1B' 108.0 . . ?
C3B' C2B' O3B' 107(2) . . ?
C1B' C2B' O3B' 144(2) . . ?
O2B' C3B' C2B' 109(2) . . ?
O2B' C3B' C4B' 121(2) . . ?
C2B' C3B' C4B' 108.0 . . ?
O4B' C4B' C3B' 108.0 . . ?
O4B' C4B' C5B' 110.1(13) . . ?
C3B' C4B' C5B' 118.1(14) . . ?
O3 C5B' C4B' 109.7(13) . . ?
C2B N1B C1B' 125.0(19) . . ?
C2B N1B C6B 118.3(18) . . ?
C1B' N1B C6B 116.6(19) . . ?
O2B C2B N1B 120.2(17) . . ?
O2B C2B N3B 121.1(16) . . ?
N1B C2B N3B 118.6(14) . . ?
C2B N3B C4B 120.6(15) . . ?
C2B N3B Cu6 107.7(10) . . ?
C4B N3B Cu6 130.6(12) . . ?
N4B C4B C5B 124.8(18) . . ?
N4B C4B N3B 117.8(17) . . ?
C5B C4B N3B 117.3(19) . . ?
C6B C5B C4B 125(2) . . ?
C5B C6B N1B 120(2) . . ?
C5 N1 C1 120.5(13) . . ?
C5 N1 Cu1 115.7(10) . . ?
C1 N1 Cu1 123.5(10) . . ?
N1 C1 C2 119.9(16) . . ?
C3 C2 C1 119.4(17) . . ?
C2 C3 C4 120.3(14) . . ?
C3 C4 C5 115.9(13) . . ?
N1 C5 C4 123.8(15) . . ?
N1 C5 C6 115.6(12) . . ?
C4 C5 C6 120.6(12) . . ?
N2 C6 C7 118.9(14) . . ?
N2 C6 C5 112.9(13) . . ?
C7 C6 C5 128.1(14) . . ?
C8 C7 C6 120.8(15) . . ?
C9 C8 C7 119.9(16) . . ?
C8 C9 C10 118.6(16) . . ?
N2 C10 C9 121.6(15) . . ?
C10 N2 C6 119.6(13) . . ?
C10 N2 Cu1 125.0(10) . . ?
C6 N2 Cu1 115.4(10) . . ?
C15 N3 C11 123.5(18) . . ?
C15 N3 Cu2 112.3(15) . . ?
C11 N3 Cu2 124.2(12) . . ?
N3 C11 C12 120.3(18) . . ?
C13 C12 C11 119(2) . . ?
C12 C13 C14 121(2) . . ?
C13 C14 C15 116.7(18) . . ?
N3 C15 C16 117(2) . . ?
N3 C15 C14 119(2) . . ?
C16 C15 C14 124.6(17) . . ?
N4 C16 C17 120.5(18) . . ?
N4 C16 C15 117.3(15) . . ?
C17 C16 C15 122.2(19) . . ?
C16 C17 C18 119.5(19) . . ?
C19 C18 C17 113.6(15) . . ?
C20 C19 C18 123.6(19) . . ?
C19 C20 N4 123.0(18) . . ?
C16 N4 C20 119.7(14) . . ?
C16 N4 Cu2 112.2(11) . . ?
C20 N4 Cu2 128.0(11) . . ?
C21 N5 C25 120.0 . . ?
C21 N5 Cu3 125.4(8) . . ?
C25 N5 Cu3 114.5(8) . . ?
N5 C21 C22 120.0 . . ?
C23 C22 C21 120.0 . . ?
C22 C23 C24 120.0 . . ?
C25 C24 C23 120.0 . . ?
C24 C25 N5 120.0 . . ?
C24 C25 C26 127.3(11) . . ?
N5 C25 C26 112.7(11) . . ?
C27 C26 N6 120.0 . . ?
C27 C26 C25 122.9(11) . . ?
N6 C26 C25 117.1(11) . . ?
C26 C27 C28 120.0 . . ?
C29 C28 C27 120.0 . . ?
C28 C29 C30 120.0 . . ?
C29 C30 N6 120.0 . . ?
C30 N6 C26 120.0 . . ?
C30 N6 Cu3 126.0(8) . . ?
C26 N6 Cu3 113.8(8) . . ?
C31 N7 C35 119.4(15) . . ?
C31 N7 Cu4 125.4(12) . . ?
C35 N7 Cu4 115.1(11) . . ?
N7 C31 C32 121.2(17) . . ?
C33 C32 C31 119(2) . . ?
C32 C33 C34 118.8(18) . . ?
C35 C34 C33 121.0(17) . . ?
N7 C35 C34 120.2(16) . . ?
N7 C35 C36 112.9(14) . . ?
C34 C35 C36 126.7(15) . . ?
N8 C36 C37 119.9(16) . . ?
N8 C36 C35 115.8(14) . . ?
C37 C36 C35 124.1(15) . . ?
C38 C37 C36 118.3(19) . . ?
C37 C38 C39 124(2) . . ?
C38 C39 C40 118.4(17) . . ?
N8 C40 C39 119.5(17) . . ?
C36 N8 C40 119.8(15) . . ?
C36 N8 Cu4 116.5(12) . . ?
C40 N8 Cu4 123.4(12) . . ?
C41 N9 C45 122(2) . . ?
C41 N9 Cu5 125.1(18) . . ?
C45 N9 Cu5 113.1(13) . . ?
N9 C41 C42 119(3) . . ?
C43 C42 C41 119(3) . . ?
C44 C43 C42 124(2) . . ?
C43 C44 C45 119(2) . . ?
N9 C45 C46 120.2(14) . . ?
N9 C45 C44 118(2) . . ?
C46 C45 C44 122.1(17) . . ?
C47 C46 N10 120.0 . . ?
C47 C46 C45 129.7(9) . . ?
N10 C46 C45 110.3(9) . . ?
C48 C47 C46 120.0 . . ?
C47 C48 C49 120.0 . . ?
C50 C49 C48 120.0 . . ?
C49 C50 N10 120.0 . . ?
C50 N10 C46 120.0 . . ?
C50 N10 Cu5 123.4(6) . . ?
C46 N10 Cu5 116.6(6) . . ?
C51 N11 C55 120.0 . . ?
C51 N11 Cu6 126.0(8) . . ?
C55 N11 Cu6 113.5(8) . . ?
N11 C51 C52 120.0 . . ?
C53 C52 C51 120.0 . . ?
C54 C53 C52 120.0 . . ?
C53 C54 C55 120.0 . . ?
C56 C55 C54 122.4(13) . . ?
C56 C55 N11 117.5(13) . . ?
C54 C55 N11 120.0 . . ?
C55 C56 C57 126.6(13) . . ?
C55 C56 N12 113.4(13) . . ?
C57 C56 N12 120.0 . . ?
C56 C57 C58 120.0 . . ?
C57 C58 C59 120.0 . . ?
C60 C59 C58 120.0 . . ?
C59 C60 N12 120.0 . . ?
C60 N12 C56 120.0 . . ?
C60 N12 Cu6 124.5(8) . . ?
C56 N12 Cu6 115.4(8) . . ?
C1A' O4A' C4A' 112.7(13) . . ?
O3A' C3A' C2A' 108.9(13) . . ?
O3A' C3A' C4A' 110.0(14) . . ?
C2A' C3A' C4A' 103.0(14) . . ?
O4A' C4A' C5A' 111.5(14) . . ?
O4A' C4A' C3A' 105.5(14) . . ?
C5A' C4A' C3A' 116.3(15) . . ?
O2A' C2A' C3A' 118.7(14) . . ?
O2A' C2A' C1A' 111.3(15) . . ?
C3A' C2A' C1A' 99.1(13) . . ?
O4A' C1A' N1A 109.7(12) . . ?
O4A' C1A' C2A' 106.4(12) . . ?
N1A C1A' C2A' 111.2(13) . . ?
O6 C5A' C4A' 110.4(15) . . ?
C2A N1A C6A 120.3(14) . . ?
C2A N1A C1A' 121.2(13) . . ?
C6A N1A C1A' 118.5(13) . . ?
O2A C2A N3A 119.2(15) . . ?
O2A C2A N1A 121.6(15) . . ?
N3A C2A N1A 119.0(14) . . ?
C2A N3A C4A 122.9(14) . . ?
C2A N3A Cu5 109.4(10) . . ?
C4A N3A Cu5 126.6(12) . . ?
N4A C4A C5A 118.9(15) . . ?
N4A C4A N3A 122.9(15) . . ?
C5A C4A N3A 118.1(15) . . ?
C6A C5A C4A 117.8(14) . . ?
C5A C6A N1A 121.5(14) . . ?
Cu4 O1H Cu3 125.9(8) . . ?
 
_refine_diff_density_max    1.564
_refine_diff_density_min   -1.581
_refine_diff_density_rms    0.251

# SQUEEZE RESULTS (APPEND TO CIF)
# Note: Data are Listed for all Voids in the P1 Unit Cell
# i.e. Centre of Gravity, Solvent Accessible Volume,
# Recovered number of Electrons in the Void and
# Details about the Squeezed Material
loop_
  _platon_squeeze_void_nr
  _platon_squeeze_void_average_x
  _platon_squeeze_void_average_y
  _platon_squeeze_void_average_z
  _platon_squeeze_void_volume
  _platon_squeeze_void_count_electrons
  _platon_squeeze_void_content
   1  0.000  0.000  0.017       348       173 ' '
   2  0.000  0.000  0.531        10         8 ' '
   3  0.000  0.500  0.987       340       171 ' '
   4  0.189  0.423  0.640        78        38 ' '
   5  0.308  0.673  0.033         7         0 ' '
   6  0.327  0.308  0.033         7         0 ' '
   7  0.423  0.812  0.641        78        38 ' '
   8  0.500  0.000  0.982       340       170 ' '
   9  0.500  0.500  0.367        88        61 ' '
  10  0.500  0.500  0.895        34        11 ' '
  11  0.576  0.188  0.640        78        38 ' '
  12  0.673  0.692  0.033         7         0 ' '
  13  0.692  0.327  0.033         7         0 ' '
  14  0.811  0.576  0.640        78        38 ' '
_platon_squeeze_details
;
;
_shelx_res_file
;
TITL CuBr_CMP_0m in P4
    CuBr_CMP_SQ.res
    created by SHELXL-2018/3 at 12:50:36 on 23-Jun-2021
CELL 0.71073  31.9472  31.9472  11.3809  90.000  90.000  90.000
ZERR   4.00   0.0012   0.0012   0.0004   0.000   0.000   0.000
LATT -1
SYMM -X, -Y, Z
SYMM -Y, X, Z
SYMM Y, -X, Z
SFAC C  H  N  O  Cu Br P
UNIT 312  656  72  252  24  24  8
L.S. 20
BOND
FMAP 2
PLAN 20
TEMP -173
ACTA
WGHT    0.140400   61.075901
FVAR       0.48026
CU1   5    0.795804    0.761925    0.427306    11.00000    0.02309    0.03024 =
         0.03747   -0.00782    0.00252   -0.00805
CU2   5    0.664018    0.796614    0.417158    11.00000    0.02226    0.04096 =
         0.04652   -0.01100    0.00575   -0.00646
CU3   5    0.677004    0.804682    0.718850    11.00000    0.03192    0.06138 =
         0.05718   -0.02278    0.02064   -0.02039
CU4   5    0.771665    0.756702    0.728711    11.00000    0.03909    0.03664 =
         0.04171   -0.00106    0.01132   -0.01408
CU5   5    0.770728    1.007234    1.081829    11.00000    0.05068    0.03161 =
         0.04474   -0.01391    0.01386   -0.00701
CU6   5    0.714072    0.541251    1.079653    11.00000    0.04248    0.02778 =
         0.05120    0.00175   -0.00637   -0.00317
BR1   6    0.713778    0.990030    1.265166    11.00000    0.04781    0.03331 =
         0.03716   -0.00662    0.00724   -0.00779
BR2   6    0.820011    0.952737    1.137569    11.00000    0.04918    0.05481 =
         0.05448   -0.01986    0.00593    0.00091
BR3   6    0.651635    0.578121    1.145569    11.00000    0.04661    0.07808 =
         0.06265   -0.00530    0.00427    0.00378
BR4   6    0.762374    0.567915    1.267212    11.00000    0.05534    0.03296 =
         0.05840   -0.00232    0.00016   -0.00453
BR5   6    0.761070    0.742127    0.055568    11.00000    0.04158    0.03530 =
         0.04033   -0.00869    0.00354   -0.00852
BR6   6    0.663235    0.830668    0.003392    11.00000    0.05764    0.05893 =
         0.07476   -0.02435    0.02827   -0.02888
P1    7    0.717824    0.723620    0.522027    11.00000    0.02939    0.02621 =
         0.05551   -0.00957    0.00694   -0.01201
O1    4    0.745688    0.728364    0.413912    11.00000    0.02899    0.01819 =
         0.05901   -0.00198    0.00352   -0.00085
O2    4    0.685570    0.758438    0.535521    11.00000    0.02492    0.05127 =
         0.04482   -0.00056   -0.00379   -0.00538
O3    4    0.689597    0.681885    0.506340    11.00000    0.03644    0.03758 =
         0.10013   -0.02154    0.01994   -0.03180
O4    4    0.742635    0.714923    0.631825    11.00000    0.04981    0.02647 =
         0.06329   -0.00005    0.01475   -0.01371
P2    7    0.741094    0.834523    0.531520    11.00000    0.02888    0.02921 =
         0.04036   -0.00816    0.01105   -0.00497
O5    4    0.771243    0.798443    0.551348    11.00000    0.03540    0.02953 =
         0.02928   -0.00458    0.00546   -0.01595
O6    4    0.770500    0.874842    0.511714    11.00000    0.03316    0.03706 =
         0.04020   -0.00555    0.01394   -0.01098
O7    4    0.715398    0.830622    0.423660    11.00000    0.03370    0.04398 =
         0.04248   -0.00377    0.01503    0.00517
O8    4    0.715347    0.844684    0.642127    11.00000    0.03810    0.05573 =
         0.04066   -0.01806    0.02002   -0.01622
AFIX  56
O4B'  4    0.709846    0.592720    0.546874    11.00000    0.14380    0.05274 =
         0.04301    0.00425   -0.01920   -0.03823
C1B'  1    0.687620    0.581206    0.649979    11.00000    0.19078
AFIX  13
H1BA  2    0.688452    0.549916    0.650526    11.00000   -1.20000
AFIX  55
C2B'  1    0.644750    0.591179    0.632594    11.00000    0.50331
AFIX  13
H2BB  2    0.637498    0.562332    0.605228    11.00000   -1.20000
AFIX  55
C3B'  1    0.640481    0.608856    0.518744    11.00000    0.12914    0.04573 =
         0.17922   -0.05367    0.10672   -0.05227
AFIX  13
H3BA  2    0.632303    0.638745    0.531153    11.00000   -1.20000
AFIX  55
C4B'  1    0.680712    0.609808    0.465766    11.00000    0.05543    0.04448 =
         0.05377   -0.02726   -0.01645   -0.00588
AFIX  13
H4BA  2    0.679667    0.590184    0.397377    11.00000   -1.20000
AFIX   0
O2B'  4    0.609214    0.591393    0.465505    11.00000    0.11473    0.48700 =
         0.07738    0.10015   -0.04710   -0.18104
AFIX  83
H2BA  2    0.611066    0.565264    0.471898    11.00000   -1.50000
AFIX   0
C5B'  1    0.696101    0.649930    0.420651    11.00000    0.07648    0.05237 =
         0.02192   -0.01662    0.01896   -0.03574
AFIX  23
H5BA  2    0.726312    0.647689    0.402342    11.00000   -1.20000
H5BB  2    0.681073    0.657194    0.347359    11.00000   -1.20000
AFIX   0
N1B   3    0.704123    0.592736    0.757451    11.00000    0.09986    0.09498 =
         0.04189    0.02423   -0.03722   -0.05507
C2B   1    0.704701    0.568804    0.852367    11.00000    0.04164    0.02392 =
         0.05173   -0.00216    0.00661   -0.01256
O2B   4    0.690730    0.533989    0.848892    11.00000    0.06442    0.03260 =
         0.05229   -0.00419   -0.01608   -0.00948
N3B   3    0.721143    0.584621    0.953020    11.00000    0.07144    0.02954 =
         0.01960    0.00509    0.00355   -0.01317
C4B   1    0.732520    0.626177    0.960093    11.00000    0.05508    0.03734 =
         0.05592   -0.01363    0.02992   -0.01572
N4B   3    0.745672    0.640323    1.062181    11.00000    0.11194    0.03120 =
         0.03306    0.00865   -0.01364   -0.02731
AFIX  93
H4BB  2    0.754875    0.666192    1.068369    11.00000   -1.20000
H4BC  2    0.745268    0.623917    1.124282    11.00000   -1.20000
AFIX   0
C5B   1    0.731818    0.648272    0.861300    11.00000    0.06478    0.08142 =
         0.04542    0.01862   -0.00990   -0.03058
AFIX  43
H5BC  2    0.741728    0.676288    0.864272    11.00000   -1.20000
AFIX   0
C6B   1    0.719370    0.635145    0.767251    11.00000    0.13119    0.02990 =
         0.05765    0.01260    0.02034   -0.04523
AFIX  43
H6BA  2    0.719680    0.652822    0.700134    11.00000   -1.20000
AFIX   0
N1    3    0.853288    0.785151    0.458670    11.00000    0.03343    0.01403 =
         0.04126    0.00487    0.00251   -0.00192
C1    1    0.860162    0.822810    0.510301    11.00000    0.02937    0.04835 =
         0.02887    0.00045   -0.00786   -0.01079
AFIX  43
H1A   2    0.837246    0.838927    0.538276    11.00000   -1.20000
AFIX   0
C2    1    0.901226    0.837914    0.522302    11.00000    0.03173    0.05105 =
         0.05095   -0.00162   -0.01767   -0.00202
AFIX  43
H2A   2    0.906245    0.864358    0.557789    11.00000   -1.20000
AFIX   0
C3    1    0.934354    0.813893    0.481907    11.00000    0.01967    0.04175 =
         0.06540    0.01337    0.00102   -0.00322
AFIX  43
H3A   2    0.962294    0.823137    0.493869    11.00000   -1.20000
AFIX   0
C4    1    0.926786    0.775896    0.423291    11.00000    0.01933    0.04017 =
         0.02237    0.01239    0.01089    0.00076
AFIX  43
H4A   2    0.948783    0.759732    0.390176    11.00000   -1.20000
AFIX   0
C5    1    0.884586    0.763241    0.416641    11.00000    0.01174    0.04495 =
         0.03162    0.01104    0.00723    0.01086
C6    1    0.873130    0.722743    0.361208    11.00000    0.02189    0.03833 =
         0.02440    0.00583    0.00844   -0.01233
C7    1    0.899241    0.691539    0.323820    11.00000    0.03143    0.04107 =
         0.04789    0.02287    0.01296    0.01605
AFIX  43
H7A   2    0.928688    0.695418    0.327871    11.00000   -1.20000
AFIX   0
C8    1    0.883528    0.654922    0.280795    11.00000    0.03320    0.02565 =
         0.07335    0.01247   -0.00329   -0.00124
AFIX  43
H8A   2    0.901849    0.632406    0.262682    11.00000   -1.20000
AFIX   0
C9    1    0.841925    0.650714    0.263983    11.00000    0.04070    0.02755 =
         0.07575   -0.01499    0.00211   -0.00667
AFIX  43
H9A   2    0.830832    0.626279    0.228015    11.00000   -1.20000
AFIX   0
C10   1    0.815980    0.682453    0.299911    11.00000    0.03617    0.03502 =
         0.03334   -0.00695    0.01448   -0.00892
AFIX  43
H10A  2    0.786692    0.679944    0.287299    11.00000   -1.20000
AFIX   0
N2    3    0.831009    0.717086    0.352629    11.00000    0.02339    0.03141 =
         0.03673   -0.01420    0.00668   -0.01341
N3    3    0.630275    0.843418    0.341852    11.00000    0.03241    0.04654 =
         0.03584   -0.00598    0.00895    0.00299
C11   1    0.646854    0.878819    0.300336    11.00000    0.03956    0.07118 =
         0.03897   -0.00739    0.00663    0.01039
AFIX  43
H11A  2    0.676275    0.882986    0.303493    11.00000   -1.20000
AFIX   0
C12   1    0.621463    0.909350    0.252910    11.00000    0.05441    0.07344 =
         0.06292    0.01034   -0.00759   -0.02443
AFIX  43
H12A  2    0.633126    0.934879    0.225337    11.00000   -1.20000
AFIX   0
C13   1    0.580695    0.902675    0.246260    11.00000    0.05830    0.08080 =
         0.06185    0.00415   -0.01120    0.00552
AFIX  43
H13A  2    0.563130    0.923873    0.214704    11.00000   -1.20000
AFIX   0
C14   1    0.562799    0.865040    0.284703    11.00000    0.03332    0.08207 =
         0.03993    0.00239   -0.01226   -0.00048
AFIX  43
H14A  2    0.533619    0.859843    0.277940    11.00000   -1.20000
AFIX   0
C15   1    0.590965    0.834514    0.335177    11.00000    0.04025    0.07685 =
         0.05642   -0.04582    0.01100   -0.00140
C16   1    0.578212    0.794815    0.383012    11.00000    0.01821    0.04780 =
         0.06723   -0.01733    0.00414   -0.00761
C17   1    0.535514    0.781035    0.380573    11.00000    0.01703    0.09969 =
         0.05314   -0.01956    0.01364    0.00699
AFIX  43
H17A  2    0.514401    0.798428    0.347838    11.00000   -1.20000
AFIX   0
C18   1    0.524833    0.740561    0.428189    11.00000    0.02359    0.05570 =
         0.08039   -0.00532    0.01178   -0.01740
AFIX  43
H18A  2    0.496976    0.730221    0.431447    11.00000   -1.20000
AFIX   0
C19   1    0.559119    0.718196    0.468742    11.00000    0.04736    0.05065 =
         0.07710   -0.00482    0.01150   -0.02593
AFIX  43
H19A  2    0.554693    0.690467    0.496214    11.00000   -1.20000
AFIX   0
C20   1    0.597746    0.733382    0.471288    11.00000    0.02902    0.04870 =
         0.04488   -0.01463   -0.00558   -0.00409
AFIX  43
H20A  2    0.619321    0.716602    0.504172    11.00000   -1.20000
AFIX   0
N4    3    0.607636    0.770965    0.429977    11.00000    0.02526    0.02185 =
         0.07145   -0.01982    0.00391   -0.00398
AFIX  66
N5    3    0.627911    0.839872    0.666703    11.00000    0.01898    0.11134 =
         0.07166   -0.04965    0.01747   -0.02860
C21   1    0.630504    0.880097    0.620727    11.00000    0.05232    0.14265 =
         0.07143   -0.00980   -0.00536    0.00529
AFIX  43
H21A  2    0.657096    0.892465    0.606940    11.00000   -1.20000
AFIX  65
C22   1    0.594187    0.902226    0.594923    11.00000    0.07659    0.07406 =
         0.08229   -0.02942    0.02614   -0.01698
AFIX  43
H22A  2    0.595959    0.929718    0.563501    11.00000   -1.20000
AFIX  65
C23   1    0.555278    0.884129    0.615096    11.00000    0.11071    0.13810 =
         0.30795   -0.10761    0.05999    0.05123
AFIX  43
H23A  2    0.530458    0.899253    0.597460    11.00000   -1.20000
AFIX  65
C24   1    0.552685    0.843904    0.661072    11.00000    0.00605    0.28898 =
         0.10865   -0.14329   -0.00894    0.00856
AFIX  43
H24A  2    0.526092    0.831536    0.674858    11.00000   -1.20000
AFIX  65
C25   1    0.589001    0.821775    0.686876    11.00000    0.06278    0.09941 =
         0.07458   -0.04687    0.02358   -0.03777
AFIX  66
C26   1    0.592039    0.780456    0.735313    11.00000    0.05155    0.13473 =
         0.08427   -0.07283    0.04374   -0.04424
C27   1    0.557362    0.755014    0.753772    11.00000    0.04581    0.25368 =
         0.14062   -0.15838    0.04455   -0.06035
AFIX  43
H27A  2    0.530159    0.764902    0.734634    11.00000   -1.20000
AFIX  65
C28   1    0.562488    0.715103    0.800233    11.00000    0.09627
AFIX  43
H28A  2    0.538788    0.697714    0.812848    11.00000   -1.20000
AFIX  65
C29   1    0.602290    0.700635    0.828234    11.00000    0.27268    0.13230 =
         0.10066   -0.06661    0.11064   -0.12082
AFIX  43
H29A  2    0.605792    0.673358    0.859987    11.00000   -1.20000
AFIX  65
C30   1    0.636967    0.726078    0.809776    11.00000    0.11148    0.08677 =
         0.11530   -0.04937    0.07828   -0.07028
AFIX  43
H30A  2    0.664170    0.716189    0.828914    11.00000   -1.20000
AFIX  65
N6    3    0.631842    0.765988    0.763315    11.00000    0.04724    0.08608 =
         0.08169   -0.05496    0.04543   -0.03190
AFIX   0
N7    3    0.827667    0.729360    0.699216    11.00000    0.04022    0.04545 =
         0.02852    0.01062    0.00632   -0.00728
C31   1    0.833341    0.692915    0.648670    11.00000    0.05129    0.03525 =
         0.04930   -0.01919   -0.00217   -0.00406
AFIX  43
H31A  2    0.809797    0.677780    0.620479    11.00000   -1.20000
AFIX   0
C32   1    0.874378    0.675493    0.635166    11.00000    0.04755    0.06638 =
         0.05333    0.00619   -0.00497    0.01289
AFIX  43
H32A  2    0.877905    0.647857    0.605986    11.00000   -1.20000
AFIX   0
C33   1    0.907610    0.698660    0.664186    11.00000    0.04354    0.05592 =
         0.03803   -0.02846    0.00596   -0.01341
AFIX  43
H33A  2    0.935171    0.688715    0.649945    11.00000   -1.20000
AFIX   0
C34   1    0.901187    0.737213    0.715112    11.00000    0.02062    0.09838 =
         0.03024    0.01218   -0.00641   -0.00087
AFIX  43
H34A  2    0.924590    0.753723    0.737571    11.00000   -1.20000
AFIX   0
C35   1    0.861534    0.752122    0.733880    11.00000    0.03945    0.02975 =
         0.02523    0.00345   -0.00190   -0.01372
C36   1    0.850177    0.790423    0.795151    11.00000    0.03727    0.03995 =
         0.02434    0.00257   -0.00067    0.00187
C37   1    0.879688    0.821684    0.831820    11.00000    0.05625    0.05392 =
         0.02055    0.01183   -0.01029   -0.03166
AFIX  43
H37A  2    0.908849    0.817918    0.819355    11.00000   -1.20000
AFIX   0
C38   1    0.865545    0.855189    0.882383    11.00000    0.05582    0.05582 =
         0.04141   -0.01390   -0.01322    0.01550
AFIX  43
H38A  2    0.885184    0.875803    0.906466    11.00000   -1.20000
AFIX   0
C39   1    0.825821    0.862303    0.902222    11.00000    0.08138    0.02835 =
         0.03544   -0.00851   -0.01117    0.00450
AFIX  43
H39A  2    0.817061    0.886777    0.942760    11.00000   -1.20000
AFIX   0
C40   1    0.796339    0.832738    0.861933    11.00000    0.05042    0.01698 =
         0.04427    0.00634   -0.00098   -0.01129
AFIX  43
H40A  2    0.767240    0.837564    0.872524    11.00000   -1.20000
AFIX   0
N8    3    0.809903    0.797164    0.807649    11.00000    0.05385    0.03552 =
         0.03645    0.00527    0.01223   -0.01617
N9    3    0.801962    1.057295    1.135865    11.00000    0.04284    0.06403 =
         0.05453   -0.00929    0.00712   -0.01658
C41   1    0.837189    1.056591    1.185674    11.00000    0.08659    0.07609 =
         0.13316   -0.07806    0.05477   -0.01742
AFIX  43
H41A  2    0.849892    1.030667    1.205691    11.00000   -1.20000
AFIX   0
C42   1    0.858469    1.096350    1.212546    11.00000    0.06175    0.09640 =
         0.03937   -0.00877    0.02597   -0.00951
AFIX  43
H42A  2    0.885278    1.096529    1.248663    11.00000   -1.20000
AFIX   0
C43   1    0.839734    1.131222    1.185716    11.00000    0.04827    0.04858 =
         0.04953   -0.00644    0.03165    0.00499
AFIX  43
H43A  2    0.853883    1.156765    1.201497    11.00000   -1.20000
AFIX   0
C44   1    0.803018    1.133037    1.138884    11.00000    0.06906    0.05848 =
         0.05890   -0.02272    0.01871    0.00456
AFIX  43
H44A  2    0.789919    1.159290    1.125283    11.00000   -1.20000
AFIX   0
C45   1    0.782179    1.094654    1.107522    11.00000    0.08236    0.01879 =
         0.04898   -0.01184    0.05305   -0.01620
AFIX  66
C46   1    0.743340    1.094281    1.052347    11.00000    0.03862    0.07656 =
         0.04525   -0.02184    0.00336    0.00868
C47   1    0.717374    1.127478    1.022010    11.00000    0.08430    0.01117 =
         0.06347    0.00344    0.03944    0.00806
AFIX  43
H47A  2    0.726154    1.155450    1.035958    11.00000   -1.20000
AFIX  65
C48   1    0.678561    1.119745    0.971266    11.00000    0.04300    0.05801 =
         0.08539   -0.00821   -0.00428    0.00554
AFIX  43
H48A  2    0.660814    1.142433    0.950532    11.00000   -1.20000
AFIX  65
C49   1    0.665714    1.078817    0.950857    11.00000    0.05415    0.10494 =
         0.06978    0.04683    0.01608    0.02902
AFIX  43
H49A  2    0.639187    1.073532    0.916175    11.00000   -1.20000
AFIX  65
C50   1    0.691680    1.045620    0.981193    11.00000    0.05171    0.04705 =
         0.07649    0.02246    0.01046    0.02340
AFIX  43
H50A  2    0.682900    1.017647    0.967244    11.00000   -1.20000
AFIX  65
N10   3    0.730493    1.053352    1.031938    11.00000    0.08668    0.03170 =
         0.03543   -0.01064    0.02117   -0.01117
AFIX  66
N11   3    0.763797    0.509849    1.023845    11.00000    0.06954    0.04625 =
         0.07677   -0.01480   -0.02038    0.01412
C51   1    0.798255    0.526812    0.966458    11.00000    0.04158    0.09415 =
         0.09058   -0.02652   -0.00332    0.02197
AFIX  43
H51A  2    0.797714    0.555129    0.941026    11.00000   -1.20000
AFIX  65
C52   1    0.833505    0.502341    0.946280    11.00000    0.09036    0.20402 =
         0.18439   -0.14211   -0.02648    0.08056
AFIX  43
H52A  2    0.857056    0.513934    0.907059    11.00000   -1.20000
AFIX  65
C53   1    0.834298    0.460908    0.983490    11.00000    0.12202    0.16888 =
         0.12137   -0.12030   -0.07750    0.11451
AFIX  43
H53A  2    0.858390    0.444184    0.969700    11.00000   -1.20000
AFIX  65
C54   1    0.799839    0.443945    1.040877    11.00000    0.12964    0.06966 =
         0.27703   -0.10447   -0.12723    0.07251
AFIX  43
H54A  2    0.800381    0.415627    1.066308    11.00000   -1.20000
AFIX  65
C55   1    0.764589    0.468415    1.061055    11.00000    0.17607    0.07351 =
         0.09680   -0.06564   -0.09424    0.06428
AFIX  66
C56   1    0.729905    0.453070    1.109809    11.00000    0.12136    0.03558 =
         0.14314   -0.00925   -0.05641   -0.01930
C57   1    0.722392    0.411542    1.139510    11.00000    0.24909    0.02360 =
         0.09069   -0.01486   -0.08975    0.02824
AFIX  43
H57A  2    0.742777    0.390744    1.122629    11.00000   -1.20000
AFIX  65
C58   1    0.685051    0.400443    1.193910    11.00000    0.25365    0.10430 =
         0.15556    0.08008   -0.12103   -0.12303
AFIX  43
H58A  2    0.679916    0.372060    1.214210    11.00000   -1.20000
AFIX  65
C59   1    0.655225    0.430873    1.218609    11.00000    0.25524    0.10323 =
         0.09174    0.03345   -0.06706   -0.12515
AFIX  43
H59A  2    0.629704    0.423287    1.255790    11.00000   -1.20000
AFIX  65
C60   1    0.662737    0.472402    1.188909    11.00000    0.07827    0.11969 =
         0.06852    0.05950   -0.02950   -0.06404
AFIX  43
H60A  2    0.642352    0.493199    1.205790    11.00000   -1.20000
AFIX  65
N12   3    0.700078    0.483501    1.134509    11.00000    0.08693    0.02876 =
         0.09372    0.00282   -0.05146   -0.00877
AFIX   0
O4A'  4    0.768679    0.967276    0.548810    11.00000    0.03862    0.04140 =
         0.03609   -0.01117   -0.00025    0.00615
C3A'  1    0.835115    0.938257    0.492007    11.00000    0.04379    0.02561 =
         0.03933   -0.00524    0.00754   -0.01795
AFIX  13
H3AA  2    0.847051    0.911746    0.459450    11.00000   -1.20000
AFIX   0
C4A'  1    0.788407    0.944474    0.453493    11.00000    0.04585    0.03611 =
         0.05205   -0.00287    0.02031   -0.01297
AFIX  13
H4AA  2    0.788275    0.962981    0.382631    11.00000   -1.20000
AFIX   0
C2A'  1    0.832200    0.936768    0.628142    11.00000    0.03458    0.05461 =
         0.03939    0.00826    0.01227    0.00444
AFIX  13
H2AA  2    0.822527    0.908326    0.652810    11.00000   -1.20000
AFIX   0
C1A'  1    0.794043    0.970269    0.647361    11.00000    0.03514    0.02882 =
         0.03247   -0.00262    0.00616   -0.00609
AFIX  13
H1AA  2    0.805628    0.999256    0.653842    11.00000   -1.20000
AFIX   0
O3A'  4    0.858965    0.973107    0.459035    11.00000    0.04161    0.02892 =
         0.05991    0.01336    0.00300   -0.00952
AFIX  83
H3AB  2    0.883297    0.965364    0.441424    11.00000   -1.50000
AFIX   0
O2A'  4    0.866286    0.947418    0.692012    11.00000    0.02882    0.04570 =
         0.06081    0.01219   -0.00025    0.00580
AFIX  83
H2AB  2    0.887203    0.934146    0.667274    11.00000   -1.50000
AFIX   0
C5A'  1    0.764676    0.905759    0.423578    11.00000    0.04273    0.02921 =
         0.04985   -0.00353    0.00024   -0.00775
AFIX  23
H5AA  2    0.734521    0.912436    0.416502    11.00000   -1.20000
H5AB  2    0.774428    0.894794    0.346960    11.00000   -1.20000
AFIX   0
N1A   3    0.769599    0.960142    0.753169    11.00000    0.04320    0.02914 =
         0.04103    0.00730   -0.01010   -0.00516
C2A   1    0.771855    0.984545    0.851984    11.00000    0.04517    0.02450 =
         0.03737    0.00270    0.00999    0.00222
O2A   4    0.793651    1.015119    0.855841    11.00000    0.05129    0.03139 =
         0.04863   -0.00038    0.01323   -0.00097
N3A   3    0.752196    0.972509    0.946729    11.00000    0.03252    0.03335 =
         0.05454   -0.02348    0.00445   -0.00751
C4A   1    0.728671    0.935258    0.952340    11.00000    0.03398    0.03520 =
         0.03851    0.00050    0.00327    0.00054
N4A   3    0.710165    0.922553    1.048041    11.00000    0.05959    0.03865 =
         0.03599   -0.00016    0.01691   -0.02424
AFIX  93
H4AB  2    0.694469    0.899922    1.046740    11.00000   -1.20000
H4AC  2    0.713373    0.936611    1.113923    11.00000   -1.20000
AFIX   0
C5A   1    0.723056    0.912224    0.847974    11.00000    0.03466    0.04497 =
         0.05524   -0.02901    0.01088   -0.02284
AFIX  43
H5AC  2    0.704985    0.888624    0.845508    11.00000   -1.20000
AFIX   0
C6A   1    0.744236    0.924828    0.751508    11.00000    0.04338    0.03680 =
         0.03187   -0.01566    0.02473   -0.01515
AFIX  43
H6AA  2    0.741724    0.909174    0.680888    11.00000   -1.20000
AFIX   0
O1H   4    0.721761    0.775866    0.798344    11.00000    0.04656    0.07247 =
         0.07100    0.00655    0.02341   -0.00929
O1W   4    0.778921    0.804297    0.275987    11.00000    0.02572    0.04530 =
         0.05002   -0.00790    0.00093    0.00094
O2W   4    0.680834    0.766327    0.241992    11.00000    0.03345    0.10661 =
         0.06072   -0.04412    0.01627   -0.01665
O3W   4    0.577668    1.067663   -0.208993    11.00000    0.11327    0.07733 =
         0.08927    0.01029    0.02061    0.03949
O4W   4    0.459514    0.861528    0.235191    11.00000    0.03861    0.10530 =
         0.13435    0.00392    0.02256   -0.00694
O5W   4    0.403182    0.979250    0.443083    11.00000    0.08130    0.13826 =
         0.07443   -0.04780    0.02522   -0.00523
O6W   4    0.442290    0.898704    0.491597    11.00000    0.05346    0.09492 =
         0.10264   -0.00351   -0.05087    0.00358
O7W   4    0.382095    0.980728    0.186766    11.00000    0.04950    0.14981 =
         0.32848   -0.11017    0.03983   -0.03272
O8W   4    0.946044    0.947592    0.393998    11.00000    0.08948    0.11735 =
         0.16731   -0.06940   -0.00840    0.02265
O9W   4    0.611561    0.468291    0.485070    11.00000    0.15623    0.12978 =
         0.11327    0.03239   -0.02088   -0.03474
O11W  4    0.646075    0.985444    0.782295    11.00000    0.17069    0.16259 =
         0.10063    0.02935   -0.02698   -0.09830
O12W  4    0.679412    0.977957    0.565410    11.00000    0.09395    0.15500 =
         0.08416    0.01218    0.03177    0.01079
O13W  4    0.914297    1.033719    0.659420    10.50000    0.10826    0.06915 =
         0.05547    0.00821    0.00303    0.02854
O14W  4    0.561336    0.509949    0.106526    11.00000    0.08201    0.09848 =
         0.18483    0.06837    0.01099    0.01078
O15W  4    0.645241    0.529252    0.531932    10.50000    0.05805    0.05214 =
         0.06675    0.00056   -0.02486   -0.01194
O16W  4    0.610908    0.915423    0.903275    11.00000    0.06711    0.09065 =
         0.17968    0.01351   -0.02805    0.01239
O18W  4    0.512293    0.417297    0.704009    11.00000    0.07114    0.10410 =
         0.44515    0.10444   -0.04107   -0.01504
O3B'  4    0.600889    0.597631    0.697684    11.00000    0.08854    0.08678 =
         0.33585   -0.05735   -0.02562    0.00846
AFIX  83
H3BB  2    0.589773    0.574212    0.710037    11.00000   -1.50000
AFIX   0
O19W  4    0.500000    0.500000    0.657710    10.25000    0.04994    0.04994 =
         0.24213    0.00000    0.00000    0.00000
O20W  4    0.591780    0.601121    0.915391    11.00000    0.06104    0.33499 =
         0.08598    0.05809   -0.02143   -0.04780
O21W  4    1.000000    1.000000    0.774429    10.25000    0.19465
O22W  4    0.494382    0.384804    0.917732    11.00000    0.15474

HKLF 4


REM  CuBr_CMP_0m in P4
REM wR2 = 0.241659, GooF = S = 1.04824, Restrained GooF = 1.04821 for all data
REM R1 = 0.089094 for 19068 Fo > 4sig(Fo) and 0.106079 for all 23831 data
REM 1222 parameters refined using 1 restraints

END

WGHT      0.1353     65.1632

REM Highest difference peak  1.564,  deepest hole -1.581,  1-sigma level  0.251
Q1    1   0.5769  1.1069 -0.1578  11.00000  0.05    1.56
Q2    1   0.6434  0.8497 -0.0385  11.00000  0.05    1.47
Q3    1   0.4628  0.8811  0.4488  11.00000  0.05    1.38
Q4    1   0.6345  0.6181  0.6394  11.00000  0.05    1.35
Q5    1   0.3983  0.9325  0.5210  11.00000  0.05    1.34
Q6    1   0.5878  1.0378 -0.2459  11.00000  0.05    1.34
Q7    1   0.4390  0.8876  0.5811  11.00000  0.05    1.20
Q8    1   0.3960  1.0111  0.4258  11.00000  0.05    1.15
Q9    1   0.6895  1.0085  1.2562  11.00000  0.05    1.11
Q10   1   0.6756  0.5474  1.1264  11.00000  0.05    1.08
Q11   1   0.9218  1.0303  0.6030  11.00000  0.05    1.06
Q12   1   0.5444  0.6088  0.6551  11.00000  0.05    1.06
Q13   1   0.5562  1.0828 -0.2453  11.00000  0.05    1.04
Q14   1   0.5567  1.0966 -0.2238  11.00000  0.05    1.01
Q15   1   0.4353  0.9059  0.4855  11.00000  0.05    1.01
Q16   1   0.6737  0.5620  1.0702  11.00000  0.05    1.00
Q17   1   0.7356  0.7543  0.0565  11.00000  0.05    0.97
Q18   1   0.7309  0.5809  1.2645  11.00000  0.05    0.97
Q19   1   0.9190  1.0195  0.6762  11.00000  0.05    0.96
Q20   1   0.7930  0.9643  1.1265  11.00000  0.05    0.96
;
_shelx_res_checksum   58333

_shelx_hkl_file
;
   1   1   0    5325       1                                                           0 -144.62    0.40  1.0000
   1   1   0    5325       1                                                           0 -144.62    0.40  1.0000
   1   1   0    5325       1                                                           0 -144.62    0.40  1.0000
   1   1   0    5325       2                                                          -1 -144.62    0.40  1.0000
  -1   1   0    5533       2                                                           2 -144.62   -0.36  1.0000
   1  -1   0    5325       1                                                          -1 -144.62    0.36  1.0000
   1  -1   0    5325       2                                                          -5 -144.62    0.36  1.0000
   1  -1   0    5325       1                                                           0 -144.62    0.36  1.0000
  -1   1   0    5471       1                                                           1 -144.62   -0.36  1.0000
  -1  -1   0    5532       3                                                           2 -144.62   -0.40  1.0000
  -1  -1   0    5325       2                                                          -7 -144.62   -0.40  1.0000
  -1  -1   0    5471       3                                                           1 -144.62   -0.40  1.0000
  -1  -1   0    5325       1                                                          -2 -144.62   -0.40  1.0000
  -2  -1   0      91       9                                                          -6   18.86   -0.32  1.0000
  -2  -1   0      91       6                                                           0   18.86   -0.32  1.0000
  -1   2   0      89       2                                                          -8   18.72    0.14  1.0000
  -1   2   0      89      10                                                         -13   18.72    0.14  1.0000
  -1   2   0      89       6                                                          -1   18.72    0.14  1.0000
   1  -2   0      89       9                                                         -20   18.72   -0.14  1.0000
   1  -2   0      89      10                                                         -11   18.72   -0.14  1.0000
   1  -2   0      65      11                                                           2   18.72   -0.14  1.0000
   2   1   0      91       2                                                         -12   18.86    0.32  1.0000
  -2  -1   0      91      10                                                         -12   18.86   -0.32  1.0000
   2   1   0      91       5                                                          -1   18.86    0.32  1.0000
   2   1   0      42      12                                                           9   18.86    0.32  1.0000
  -2  -1   0      91       4                                                         -13   18.86   -0.32  1.0000
  -2  -1   0      91      10                                                         -21   18.86   -0.32  1.0000
   2   1   0      91       1                                                         -10   18.86    0.32  1.0000
   2   1   0      91       3                                                         -11   18.86    0.32  1.0000
   2   1   0      91       4                                                         -12   18.86    0.32  1.0000
   2   0   0   50969       5                                                         -98  447.43   -0.83  1.0000
   0  -2   0   50966       8                                                         -88  447.42   -0.15  1.0000
   0   2   0   50966       1                                                         -97  447.42    0.15  1.0000
   2   0   0   50969       3                                                         -98  447.43   -0.83  1.0000
   2   0   0   50969       3                                                        -103  447.43   -0.83  1.0000
  -2   0   0   50969       5                                                        -100  447.43    0.83  1.0000
  -2   0   0   50969       6                                                         -89  447.43    0.83  1.0000
   0  -2   0   50966       7                                                         -89  447.42   -0.15  1.0000
   0   2   0   50966       2                                                         -96  447.42    0.15  1.0000
   1   2   0   10773       3                                                         -70  205.70    0.08  1.0000
   2  -1   0   10781       5                                                         -62  205.78    0.19  1.0000
   2  -1   0   10781       8                                                         -84  205.78    0.19  1.0000
   2  -1   0   10781       4                                                         -74  205.78    0.19  1.0000
   1   2   0   10773       6                                                         -65  205.70    0.08  1.0000
  -2   1   0   10781       7                                                         -71  205.78   -0.19  1.0000
   2  -1   0   10781       7                                                         -67  205.78    0.19  1.0000
  -2   1   0   10781       9                                                         -69  205.78   -0.19  1.0000
  -2   1   0   10781       6                                                         -66  205.78   -0.19  1.0000
  -1  -2   0   10773      10                                                         -78  205.70   -0.08  1.0000
  -1  -2   0   10773       9                                                         -60  205.70   -0.08  1.0000
   1   2   0   10773       5                                                         -60  205.70    0.08  1.0000
  -2   1   0   10781       3                                                         -67  205.78   -0.19  1.0000
  -3  -1   0     143      41                                                         508   34.60   -0.58  1.0000
  -3  -1   0      89      31                                                         297   34.60   -0.58  1.0000
   1  -3   0      99      39                                                         354   34.63    0.32  1.0000
  -3  -1   0      93      31                                                         322   34.60   -0.58  1.0000
  -3  -1   0     150      43                                                         529   34.60   -0.58  1.0000
   3   1   0     144      45                                                         512   34.60    0.58  1.0000
   1  -3   0     163      43                                                         567   34.63    0.32  1.0000
  -3   0   0     469      18                                                         156  -67.55   -0.13  1.0000
   0   3   0    1159      10                                                         -19  -67.48    0.01  1.0000
  -3   0   0    1162      11                                                         -21  -67.55   -0.13  1.0000
   3   0   0    1162      12                                                          -6  -67.55    0.13  1.0000
   0  -3   0    1159      14                                                         -18  -67.48   -0.01  1.0000
   3   0   0    1162      12                                                         -17  -67.55    0.13  1.0000
  -3   0   0    1162      11                                                         -12  -67.55   -0.13  1.0000
   3   0   0    1162      10                                                         -25  -67.55    0.13  1.0000
   1   3   0    2214      16                                                           4  -97.18    0.27  1.0000
  -3   1   0    1672      19                                                          68  -97.18   -0.83  1.0000
   3  -1   0    1496      21                                                         110  -97.18    0.83  1.0000
   1   3   0    2404       9                                                          -9  -97.18    0.27  1.0000
  -3   1   0    2068      13                                                          13  -97.18   -0.83  1.0000
  -3   1   0    1697      14                                                          63  -97.18   -0.83  1.0000
   3  -1   0    1910      13                                                          29  -97.18    0.83  1.0000
   3  -1   0    2032      15                                                          16  -97.18    0.83  1.0000
   3  -1   0    2405      10                                                         -25  -97.18    0.83  1.0000
  -1  -3   0    1611      23                                                          81  -97.18   -0.27  1.0000
  -1  -3   0    2404      14                                                         -39  -97.18   -0.27  1.0000
  -3   1   0    2405       9                                                         -33  -97.18   -0.83  1.0000
   3  -2   0   11903     168                                                        2783 -111.68   -0.12  1.0000
   3  -2   0   11563     169                                                        2620 -111.68   -0.12  1.0000
  -2  -3   0   11299     182                                                        2498 -111.63   -0.29  1.0000
  -3   2   0   11779     185                                                        2724 -111.68    0.12  1.0000
   3  -2   0   11813     173                                                        2740 -111.68   -0.12  1.0000
   2   3   0   11852     182                                                        2762 -111.63    0.29  1.0000
   3  -3   0   17721    1727                                                       29375  -76.03    0.87  1.0000
  -3  -3   0   17661    1823                                                       29320  -76.07   -0.67  1.0000
   3  -3   0   16664    1741                                                       28009  -76.03    0.87  1.0000
   3   3   0   17665    1824                                                       29313  -76.07    0.67  1.0000
  -3  -3   0   17493    1729                                                       29104  -76.07   -0.67  1.0000
   3  -3   0   17575    1862                                                       29187  -76.03    0.87  1.0000
  -3   3   0   16899    1861                                                       28330  -76.03   -0.87  1.0000
  -3   4   0    4456     254                                                        3720   11.44    0.47  1.0000
   4   3   0    4948     269                                                        4170   11.44    0.14  1.0000
  -4  -3   0    4681     258                                                        3924   11.44   -0.14  1.0000
   3  -4   0    4838     254                                                        4068   11.44   -0.47  1.0000
   3  -4   0    4874     276                                                        4101   11.44   -0.47  1.0000
  -4  -3   0    4612     252                                                        3861   11.44   -0.14  1.0000
  -4  -3   0    4869     254                                                        4097   11.44   -0.14  1.0000
  -4  -3   0    4965     271                                                        4185   11.44   -0.14  1.0000
   4   3   0    4916     258                                                        4140   11.44    0.14  1.0000
  -3   4   0    4940     278                                                        4163   11.44    0.47  1.0000
   4   3   0    4856     272                                                        4085   11.44    0.14  1.0000
   3  -4   0    4577     255                                                        3829   11.44   -0.47  1.0000
   4   3   0    4715     245                                                        3956   11.44    0.14  1.0000
   4   3   0    4893     253                                                        4119   11.44    0.14  1.0000
  -4  -2   0    3039     379                                                        6023   44.56    0.50  1.0000
   4   2   0    3281     375                                                        6363   44.56   -0.50  1.0000
  -2   4   0    2945     397                                                        5869   44.28    0.63  1.0000
   4   2   0    3294     379                                                        6380   44.56   -0.50  1.0000
  -4  -2   0    3371     376                                                        6487   44.56    0.50  1.0000
  -4  -2   0    3272     388                                                        6349   44.56    0.50  1.0000
  -2   4   0    3271     412                                                        6326   44.28    0.63  1.0000
   4   2   0    3161     384                                                        6195   44.56   -0.50  1.0000
   4   2   0    2417     386                                                        5133   44.56   -0.50  1.0000
   4   2   0    3470     403                                                        6625   44.56   -0.50  1.0000
   4   2   0    3188     402                                                        6233   44.56   -0.50  1.0000
   2  -4   0    3283     380                                                        6343   44.28   -0.63  1.0000
  -4  -2   0    3315     402                                                        6409   44.56    0.50  1.0000
   2  -4   0    3131     402                                                        6131   44.28   -0.63  1.0000
   2  -4   0    3118     381                                                        6113   44.28   -0.63  1.0000
   4   1   0    8925     741                                                       12776  -36.93    0.46  1.0000
  -1   4   0    8478     799                                                       12244  -36.92   -0.16  1.0000
   4   1   0    9194     760                                                       13097  -36.93    0.46  1.0000
  -4  -1   0    8699     758                                                       12512  -36.93   -0.46  1.0000
  -4  -1   0    8596     779                                                       12389  -36.93   -0.46  1.0000
   1  -4   0    8701     797                                                       12509  -36.92    0.16  1.0000
  -4  -1   0    8509     740                                                       12284  -36.93   -0.46  1.0000
   4   1   0    8859     800                                                       12697  -36.93    0.46  1.0000
  -4  -1   0    8805     760                                                       12640  -36.93   -0.46  1.0000
   1  -4   0    8986     761                                                       12850  -36.92    0.16  1.0000
   0   4   0   32506    4024                                                       66081  152.37    0.14  1.0000
   0  -4   0   31281    3822                                                       64326  152.37   -0.14  1.0000
   4   0   0   31168    3906                                                       64187  152.50   -0.90  1.0000
   4   0   0   33669    3741                                                       67755  152.50   -0.90  1.0000
  -4   0   0   32123    3747                                                       65577  152.50    0.90  1.0000
   4   0   0   26647    3835                                                       57620  152.50   -0.90  1.0000
   0  -4   0   32874    3843                                                       66603  152.37   -0.14  1.0000
  -4   0   0   33473    3939                                                       67500  152.50    0.90  1.0000
   0  -4   0   33133    4013                                                       66971  152.37   -0.14  1.0000
  -4   0   0   29297    3844                                                       61511  152.50    0.90  1.0000
   4   0   0   25774    3802                                                       56333  152.50   -0.90  1.0000
   4  -1   0   37169    2556                                                       44769   37.26    0.66  1.0000
   4  -1   0   36666    2516                                                       44217   37.26    0.66  1.0000
  -4   1   0   36338    2621                                                       43843   37.26   -0.66  1.0000
  -1  -4   0   33794    2699                                                       41070   37.36   -0.10  1.0000
   4  -1   0   35186    2621                                                       42590   37.26    0.66  1.0000
   1   4   0   34621    2699                                                       41983   37.36    0.10  1.0000
  -1  -4   0   35663    2560                                                       43128   37.36   -0.10  1.0000
  -1  -4   0   35114    2575                                                       42523   37.36   -0.10  1.0000
  -4   1   0   34526    2579                                                       41850   37.26   -0.66  1.0000
  -4   1   0   36800    2645                                                       44350   37.26   -0.66  1.0000
   4  -1   0   36471    2580                                                       44003   37.26    0.66  1.0000
  -4   1   0   34242    2515                                                       41537   37.26   -0.66  1.0000
   4  -2   0  106630    2905                                                       45487  225.15   -1.36  1.0000
   4  -2   0  104990    2719                                                       44417  225.15   -1.36  1.0000
   2   4   0  100922    2699                                                       41740  225.28   -0.43  1.0000
   4  -2   0  110815    2762                                                       48236  225.15   -1.36  1.0000
   4  -2   0  110327    2704                                                       47914  225.15   -1.36  1.0000
  -4   2   0  105046    2719                                                       44399  225.15    1.36  1.0000
  -2  -4   0  105246    2845                                                       44521  225.28    0.43  1.0000
  -4   2   0  107657    2905                                                       46103  225.15    1.36  1.0000
   2   4   0  102725    2867                                                       42903  225.28   -0.43  1.0000
  -4   2   0  106574    2761                                                       45395  225.15    1.36  1.0000
  -2  -4   0  108589    2868                                                       46705  225.28    0.43  1.0000
  -4   3   0    5260     120                                                        1791  -59.93   -1.39  1.0000
  -4   3   0    5188     127                                                        1749  -59.93   -1.39  1.0000
  -3  -4   0    5155     138                                                        1727  -59.94    0.00  1.0000
   4  -3   0    5159     131                                                        1738  -59.93    1.39  1.0000
   4  -3   0    5553     142                                                        1970  -59.93    1.39  1.0000
   4  -3   0    5154     122                                                        1735  -59.93    1.39  1.0000
  -4   3   0    5279     143                                                        1802  -59.93   -1.39  1.0000
   3   4   0    5292     126                                                        1807  -59.94    0.00  1.0000
   3   4   0    5211     134                                                        1760  -59.94    0.00  1.0000
   3   4   0    5218     126                                                        1764  -59.94    0.00  1.0000
  -3  -4   0    5222     139                                                        1766  -59.94    0.00  1.0000
   3   4   0    5425     138                                                        1885  -59.94    0.00  1.0000
  -3  -4   0    5273     127                                                        1796  -59.94    0.00  1.0000
   4  -4   0   26659    2122                                                       35030   47.54   -1.15  1.0000
  -4   4   0   26846    2122                                                       35274   47.54    1.15  1.0000
   4  -4   0   28028    2104                                                       36596   47.54   -1.15  1.0000
   4   4   0   28078    2106                                                       36687   47.68   -0.65  1.0000
  -4  -4   0   26268    2221                                                       34631   47.68    0.65  1.0000
   4   4   0   27169    2222                                                       35647   47.68   -0.65  1.0000
  -4  -4   0   24986    2106                                                       33156   47.68    0.65  1.0000
   4   4   0   28378    2176                                                       37030   47.68   -0.65  1.0000
   4   4   0   26045    2237                                                       34358   47.68   -0.65  1.0000
  -4  -4   0   26908    2238                                                       35365   47.68    0.65  1.0000
   4  -4   0   26666    2268                                                       35038   47.54   -1.15  1.0000
  -4   4   0   25779    2267                                                       34049   47.54    1.15  1.0000
  -5  -4   0     229     122                                                        2015 -118.15    0.02  1.0000
  -5  -4   0     261     129                                                        1922 -118.15    0.02  1.0000
   5   4   0     260     148                                                        1926 -118.15   -0.02  1.0000
   4  -5   0     302     155                                                        1810 -118.05    1.13  1.0000
  -5  -4   0     247     142                                                        1961 -118.15    0.02  1.0000
   4  -5   0     252     138                                                        1946 -118.05    1.13  1.0000
   5   4   0     208     156                                                        2082 -118.15   -0.02  1.0000
  -5  -4   0     254     155                                                        1942 -118.15    0.02  1.0000
   5   4   0     272     138                                                        1891 -118.15   -0.02  1.0000
  -4   5   0     358     138                                                        1676 -118.05   -1.13  1.0000
  -5  -4   0     271     141                                                        1895 -118.15    0.02  1.0000
  -5  -4   0     270     128                                                        1898 -118.15    0.02  1.0000
  -4   5   0     265     154                                                        1905 -118.05   -1.13  1.0000
   5   4   0     227     142                                                        2023 -118.15   -0.02  1.0000
  -5  -4   0     186     158                                                        2158 -118.15    0.02  1.0000
   4  -5   0     240     145                                                        1980 -118.05    1.13  1.0000
   5   3   0    5307     127                                                        1591  -65.62    0.26  1.0000
  -3   5   0    5399     141                                                        1640  -65.46   -1.31  1.0000
  -5  -3   0    5239     109                                                        1551  -65.62   -0.26  1.0000
   5   3   0    5002     108                                                        1426  -65.62    0.26  1.0000
  -5  -3   0    5143     117                                                        1499  -65.62   -0.26  1.0000
   3  -5   0    5294     139                                                        1598  -65.46    1.31  1.0000
   3  -5   0    5041     131                                                        1460  -65.46    1.31  1.0000
  -5  -3   0    5419     123                                                        1650  -65.62   -0.26  1.0000
  -5  -3   0    5589     133                                                        1744  -65.62   -0.26  1.0000
   3  -5   0    5352     123                                                        1630  -65.46    1.31  1.0000
   5   3   0    5323     118                                                        1600  -65.62    0.26  1.0000
   5   3   0    5435     107                                                        1662  -65.62    0.26  1.0000
   3  -5   0    5320     120                                                        1612  -65.46    1.31  1.0000
  -5  -3   0    5112     128                                                        1482  -65.62   -0.26  1.0000
  -3   5   0    5777     123                                                        1851  -65.46   -1.31  1.0000
   5   3   0    5178     133                                                        1521  -65.62    0.26  1.0000
   5   3   0    5572     114                                                        1738  -65.62    0.26  1.0000
  -5  -3   0    5562     108                                                        1729  -65.62   -0.26  1.0000
   2  -5   0      26      64                                                         369  -46.98    0.18  1.0000
  -5  -2   0      81      64                                                        1033  -47.04   -0.06  1.0000
  -2   5   0      20      66                                                         401  -46.98   -0.18  1.0000
  -5  -2   0      21      61                                                         744  -47.04   -0.06  1.0000
   1  -5   0   43048    2421                                                       41659   -6.71    0.33  1.0000
   5   1   0   41104    2375                                                       39718   -6.85    0.40  1.0000
   5   1   0   42742    2554                                                       41329   -6.85    0.40  1.0000
   1  -5   0   40885    2436                                                       39531   -6.71    0.33  1.0000
   1  -5   0   43330    2550                                                       41936   -6.71    0.33  1.0000
   5   1   0   40867    2436                                                       39485   -6.85    0.40  1.0000
   5   1   0   42144    2422                                                       40741   -6.85    0.40  1.0000
  -5  -1   0   41119    2375                                                       39727   -6.85   -0.40  1.0000
   5   1   0   41910    2499                                                       40511   -6.85    0.40  1.0000
  -5  -1   0   43426    2423                                                       41995   -6.85   -0.40  1.0000
  -1   5   0   41849    2552                                                       40474   -6.71   -0.33  1.0000
  -5  -1   0   42409    2499                                                       40995   -6.85   -0.40  1.0000
  -5  -1   0   41426    2436                                                       40029   -6.85   -0.40  1.0000
  -1   5   0   41498    2437                                                       40129   -6.71   -0.33  1.0000
   5   0   0   30071    2219                                                       36096   32.95   -0.50  1.0000
  -5   0   0   31034    2220                                                       37161   32.95    0.50  1.0000
   0  -5   0   29433    2266                                                       35388   32.89   -0.19  1.0000
   0  -5   0   30046    2163                                                       36060   32.89   -0.19  1.0000
  -5   0   0   29874    2166                                                       35891   32.95    0.50  1.0000
   5   0   0   30211    2166                                                       36249   32.95   -0.50  1.0000
   0   5   0   28821    2266                                                       34721   32.89    0.19  1.0000
   5   0   0   29774    2142                                                       35770   32.95   -0.50  1.0000
   0  -5   0   30656    2151                                                       36728   32.89   -0.19  1.0000
   0   5   0   29481    2163                                                       35445   32.89    0.19  1.0000
   5   0   0   30734    2201                                                       36822   32.95   -0.50  1.0000
  -5   0   0   31014    2111                                                       37140   32.95    0.50  1.0000
   5   0   0   29245    2111                                                       35190   32.95   -0.50  1.0000
   5  -1   0    7570    1175                                                       19562 -105.40    1.30  1.0000
   1   5   0    7595    1204                                                       19615 -105.38    0.01  1.0000
  -5   1   0    6958    1149                                                       18600 -105.40   -1.30  1.0000
   1   5   0    7157    1213                                                       18906 -105.38    0.01  1.0000
  -1  -5   0    6865    1143                                                       18430 -105.38   -0.01  1.0000
   5  -1   0    7483    1149                                                       19422 -105.40    1.30  1.0000
   1   5   0    7123    1143                                                       18851 -105.38    0.01  1.0000
  -5   1   0    7502    1175                                                       19484 -105.40   -1.30  1.0000
  -5   1   0    7149    1165                                                       18912 -105.40   -1.30  1.0000
   5  -1   0    7179    1165                                                       18929 -105.40    1.30  1.0000
   5  -1   0    7091    1134                                                       18785 -105.40    1.30  1.0000
  -1  -5   0    7279    1203                                                       19104 -105.38   -0.01  1.0000
  -5   1   0    7291    1119                                                       19143 -105.40   -1.30  1.0000
   5  -1   0    6955    1119                                                       18563 -105.40    1.30  1.0000
   2   5   0   32670    2718                                                       42718  -51.56    0.20  1.0000
  -2  -5   0   31537    2697                                                       41426  -51.56   -0.20  1.0000
   2   5   0   32336    2569                                                       42336  -51.56    0.20  1.0000
  -5   2   0   31607    2577                                                       41474  -51.46    0.66  1.0000
  -2  -5   0   32435    2719                                                       42455  -51.56   -0.20  1.0000
   2   5   0   34573    2698                                                       44890  -51.56    0.20  1.0000
   5  -2   0   33882    2754                                                       44094  -51.46   -0.66  1.0000
  -2  -5   0   32210    2556                                                       42197  -51.56   -0.20  1.0000
   5  -2   0   32713    2578                                                       42759  -51.46   -0.66  1.0000
  -5   2   0   32889    2616                                                       42941  -51.46    0.66  1.0000
   5  -2   0   34115    2514                                                       44360  -51.46   -0.66  1.0000
   5  -2   0   32805    2553                                                       42864  -51.46   -0.66  1.0000
  -2  -5   0   32560    2569                                                       42598  -51.56   -0.20  1.0000
   5  -2   0   33341    2616                                                       43477  -51.46   -0.66  1.0000
   3   5   0   61249    2115                                                       33630 -127.31    0.40  1.0000
   5  -3   0   62077    2000                                                       34261 -127.30    1.37  1.0000
   5  -3   0   62104    2048                                                       34281 -127.30    1.37  1.0000
  -3  -5   0   60469    2001                                                       33042 -127.31   -0.40  1.0000
  -3  -5   0   60181    2130                                                       32829 -127.31   -0.40  1.0000
  -5   3   0   63225    2159                                                       35077 -127.30   -1.37  1.0000
   5  -3   0   60093    2020                                                       32791 -127.30    1.37  1.0000
  -3  -5   0   60708    2005                                                       33219 -127.31   -0.40  1.0000
  -5   3   0   61300    2047                                                       33647 -127.30   -1.37  1.0000
   3   5   0   62767    2130                                                       34758 -127.31    0.40  1.0000
   3   5   0   62216    2005                                                       34348 -127.31    0.40  1.0000
  -3  -5   0   60822    2115                                                       33303 -127.31   -0.40  1.0000
  -5   3   0   57752    2019                                                       31032 -127.30   -1.37  1.0000
   5  -3   0   61085    2158                                                       33525 -127.30    1.37  1.0000
  -4  -5   0   22635    1233                                                       19849  -18.96   -0.37  1.0000
  -5   4   0   22851    1248                                                       20081  -18.81    1.01  1.0000
  -4  -5   0   23319    1309                                                       20490  -18.96   -0.37  1.0000
  -4  -5   0   24029    1240                                                       21156  -18.96   -0.37  1.0000
  -5   4   0   23145    1261                                                       20357  -18.81    1.01  1.0000
   5  -4   0   24003    1236                                                       21148  -18.81   -1.01  1.0000
  -4  -5   0   24219    1318                                                       21334  -18.96   -0.37  1.0000
   4   5   0   22487    1308                                                       19715  -18.96    0.37  1.0000
   5  -4   0   23407    1248                                                       20588  -18.81   -1.01  1.0000
   5  -4   0   23402    1335                                                       20584  -18.81   -1.01  1.0000
   4   5   0   24177    1317                                                       21300  -18.96    0.37  1.0000
   4   5   0   24092    1239                                                       21220  -18.96    0.37  1.0000
   4   5   0   23049    1279                                                       20242  -18.96    0.37  1.0000
  -5   4   0   23492    1335                                                       20682  -18.81    1.01  1.0000
   5  -5   0    5120     407                                                        6528  -18.38    0.97  1.0000
  -5   5   0    4982     414                                                        6379  -18.38   -0.97  1.0000
   5   5   0    5010     408                                                        6401  -18.31    0.30  1.0000
   5  -5   0    4918     444                                                        6299  -18.38    0.97  1.0000
   5   5   0    5211     419                                                        6627  -18.31    0.30  1.0000
  -5  -5   0    5375     410                                                        6815  -18.31   -0.30  1.0000
  -5  -5   0    5220     436                                                        6640  -18.31   -0.30  1.0000
  -5  -5   0    5228     400                                                        6649  -18.31   -0.30  1.0000
   5  -5   0    5110     413                                                        6516  -18.38    0.97  1.0000
   5   5   0    5009     435                                                        6399  -18.31    0.30  1.0000
  -5  -5   0    5301     438                                                        6731  -18.31   -0.30  1.0000
   5   5   0    5113     436                                                        6517  -18.31    0.30  1.0000
  -5   5   0    5347     444                                                        6792  -18.38   -0.97  1.0000
  -6  -5   0    8105     460                                                        7304    9.08    0.06  1.0000
  -6  -5   0    8395     502                                                        7579    9.08    0.06  1.0000
   5  -6   0    8110     469                                                        7297    9.28   -0.57  1.0000
   6   5   0    8538     501                                                        7716    9.08   -0.06  1.0000
   5  -6   0    8428     512                                                        7599    9.28   -0.57  1.0000
  -6  -5   0    8477     473                                                        7657    9.08    0.06  1.0000
  -6  -5   0    8970     473                                                        8126    9.08    0.06  1.0000
   6   5   0    8656     472                                                        7828    9.08   -0.06  1.0000
  -5   6   0    8669     514                                                        7818    9.28    0.57  1.0000
   6   5   0    8298     502                                                        7488    9.08   -0.06  1.0000
   6   5   0    8053     481                                                        7256    9.08   -0.06  1.0000
  -6  -5   0    8150     458                                                        7347    9.08    0.06  1.0000
  -5   6   0    8464     474                                                        7624    9.28    0.57  1.0000
   5  -6   0    8484     475                                                        7652    9.28   -0.57  1.0000
   6   4   0    9829     591                                                        9851   -0.19   -0.33  1.0000
  -4   6   0    9390     593                                                        9406   -0.26    1.28  1.0000
  -6  -4   0   10352     627                                                       10369   -0.19    0.33  1.0000
   4  -6   0    9825     593                                                        9861   -0.26   -1.28  1.0000
   6   4   0    9789     604                                                        9811   -0.19   -0.33  1.0000
  -6  -4   0    9349     582                                                        9365   -0.19    0.33  1.0000
  -6  -4   0    9432     604                                                        9448   -0.19    0.33  1.0000
  -6  -4   0    9975     578                                                        9992   -0.19    0.33  1.0000
  -4   6   0    8818     638                                                        8833   -0.26    1.28  1.0000
  -6  -4   0    9744     591                                                        9761   -0.19    0.33  1.0000
   4  -6   0    9154     619                                                        9189   -0.26   -1.28  1.0000
   6   4   0    9149     582                                                        9170   -0.19   -0.33  1.0000
  -6  -4   0    9930     629                                                        9947   -0.19    0.33  1.0000
   4  -6   0    9732     589                                                        9768   -0.26   -1.28  1.0000
  -6  -4   0    9751     596                                                        9768   -0.19    0.33  1.0000
   4  -6   0    9353     639                                                        9388   -0.26   -1.28  1.0000
  -6  -3   0    4630     241                                                        3554   16.72   -0.17  1.0000
   6   3   0    4246     221                                                        3220   16.72    0.17  1.0000
   3  -6   0    4773     223                                                        3673   16.81   -0.53  1.0000
   6   3   0    4567     240                                                        3500   16.72    0.17  1.0000
  -6  -3   0    4312     222                                                        3276   16.72   -0.17  1.0000
  -6  -3   0    4495     205                                                        3436   16.72   -0.17  1.0000
  -3   6   0    4414     249                                                        3362   16.81    0.53  1.0000
   3  -6   0    4277     240                                                        3239   16.81   -0.53  1.0000
   6   3   0    3851     215                                                        2877   16.72    0.17  1.0000
  -3   6   0    4439     222                                                        3384   16.81    0.53  1.0000
   6   3   0    4476     212                                                        3420   16.72    0.17  1.0000
  -6  -3   0    4506     214                                                        3445   16.72   -0.17  1.0000
   6   3   0    4553     221                                                        3488   16.72    0.17  1.0000
  -6  -3   0    4489     223                                                        3430   16.72   -0.17  1.0000
  -6  -3   0    4275     236                                                        3244   16.72   -0.17  1.0000
  -3   6   0    4670     232                                                        3586   16.81    0.53  1.0000
   6   3   0    4142     241                                                        3129   16.72    0.17  1.0000
   3  -6   0    4323     223                                                        3279   16.81   -0.53  1.0000
   6   2   0      13      63                                                         302   39.40   -0.70  1.0000
   6   2   0      19      40                                                         269   39.40   -0.70  1.0000
  -6  -2   0       8      60                                                         382   39.40    0.70  1.0000
   6   2   0      13      52                                                         307   39.40   -0.70  1.0000
  -6  -2   0       9      61                                                         443   39.40    0.70  1.0000
  -6  -2   0      16      40                                                         284   39.40    0.70  1.0000
   2  -6   0      29      52                                                         223   39.13   -0.75  1.0000
  -2   6   0      10      47                                                         327   39.13    0.75  1.0000
  -6  -2   0      12      54                                                         309   39.40    0.70  1.0000
   2  -6   0       8      52                                                         400   39.13   -0.75  1.0000
  -6  -2   0       8      45                                                         391   39.40    0.70  1.0000
   2  -6   0       9      59                                                         357   39.13   -0.75  1.0000
  -6  -2   0       8      45                                                         402   39.40    0.70  1.0000
  -2   6   0      18      61                                                         265   39.13    0.75  1.0000
   6   2   0       9      44                                                         431   39.40   -0.70  1.0000
  -1   6   0   12155     344                                                        5612  -70.03   -0.48  1.0000
   1  -6   0   11827     344                                                        5390  -70.03    0.48  1.0000
   6   1   0   12096     346                                                        5566  -70.11    1.29  1.0000
   6   1   0   12072     348                                                        5550  -70.11    1.29  1.0000
   1  -6   0   11597     361                                                        5235  -70.03    0.48  1.0000
   1  -6   0   11802     347                                                        5373  -70.03    0.48  1.0000
   6   1   0   12259     343                                                        5677  -70.11    1.29  1.0000
  -1   6   0   11947     363                                                        5471  -70.03   -0.48  1.0000
  -6  -1   0   12020     344                                                        5515  -70.11   -1.29  1.0000
   6   1   0   11885     333                                                        5423  -70.11    1.29  1.0000
  -6  -1   0   12211     349                                                        5645  -70.11   -1.29  1.0000
  -6  -1   0   11761     333                                                        5340  -70.11   -1.29  1.0000
   6   1   0   12305     369                                                        5708  -70.11    1.29  1.0000
  -6   0   0   16101     869                                                       13744   19.13    0.91  1.0000
   6   0   0   15828     853                                                       13494   19.13   -0.91  1.0000
   0   6   0   16225     865                                                       13868   19.06   -0.01  1.0000
   6   0   0   17083     869                                                       14654   19.13   -0.91  1.0000
   0  -6   0   16227     865                                                       13870   19.06    0.01  1.0000
   6   0   0   17040     846                                                       14614   19.13   -0.91  1.0000
  -6   0   0   16993     887                                                       14569   19.13    0.91  1.0000
   0  -6   0   16989     911                                                       14575   19.06    0.01  1.0000
   6   0   0   16615     881                                                       14221   19.13   -0.91  1.0000
  -6   0   0   16783     846                                                       14375   19.13    0.91  1.0000
   0   6   0   17337     911                                                       14897   19.06   -0.01  1.0000
   0  -6   0   16849     864                                                       14445   19.06    0.01  1.0000
   6   0   0   17355     887                                                       14906   19.13   -0.91  1.0000
  -1  -6   0    4460     493                                                        7612  -40.57    0.41  1.0000
  -6   1   0    4267     474                                                        7360  -40.66   -1.64  1.0000
  -1  -6   0    4605     461                                                        7801  -40.57    0.41  1.0000
   6  -1   0    4170     472                                                        7243  -40.66    1.64  1.0000
   6  -1   0    4556     457                                                        7749  -40.66    1.64  1.0000
  -6   1   0    4478     455                                                        7637  -40.66   -1.64  1.0000
  -6   1   0    4283     468                                                        7381  -40.66   -1.64  1.0000
  -1  -6   0    4309     465                                                        7415  -40.57    0.41  1.0000
   6  -1   0    4546     469                                                        7736  -40.66    1.64  1.0000
  -6   1   0    4548     472                                                        7728  -40.66   -1.64  1.0000
   1   6   0    4387     461                                                        7514  -40.57   -0.41  1.0000
   1   6   0    4562     497                                                        7743  -40.57   -0.41  1.0000
   6  -1   0    4351     475                                                        7481  -40.66    1.64  1.0000
   6  -1   0    4682     456                                                        7913  -40.66    1.64  1.0000
   1   6   0    4270     491                                                        7361  -40.57   -0.41  1.0000
   2   6   0    3751     519                                                        7718   52.73    0.05  1.0000
   6  -2   0    3876     483                                                        7890   52.67   -1.10  1.0000
   2   6   0    4138     524                                                        8268   52.73    0.05  1.0000
  -6   2   0    3951     496                                                        7999   52.67    1.10  1.0000
  -6   2   0    3921     495                                                        7957   52.67    1.10  1.0000
  -6   2   0    4070     502                                                        8168   52.67    1.10  1.0000
  -2  -6   0    3907     484                                                        7940   52.73   -0.05  1.0000
  -2  -6   0    3632     519                                                        7546   52.73   -0.05  1.0000
   6  -2   0    3924     496                                                        7958   52.67   -1.10  1.0000
   6  -2   0    4080     495                                                        8180   52.67   -1.10  1.0000
  -2  -6   0    4287     525                                                        8478   52.73   -0.05  1.0000
   2   6   0    3868     484                                                        7885   52.73    0.05  1.0000
  -2  -6   0    3947     489                                                        7997   52.73   -0.05  1.0000
   6  -2   0    4021     481                                                        8096   52.67   -1.10  1.0000
  -3  -6   0    1358      68                                                         837   15.81    0.39  1.0000
   6  -3   0     898      69                                                         484   15.72    1.63  1.0000
   3   6   0    1210      46                                                         728   15.81   -0.39  1.0000
   6  -3   0     852      53                                                         450   15.72    1.63  1.0000
   3   6   0     742      64                                                         377   15.81   -0.39  1.0000
  -6   3   0    1051      67                                                         621   15.72   -1.63  1.0000
  -3  -6   0     931      71                                                         510   15.81    0.39  1.0000
  -3  -6   0    1143      77                                                         670   15.81    0.39  1.0000
   6  -3   0    1110      65                                                         642   15.72    1.63  1.0000
   6  -3   0    1280      63                                                         773   15.72    1.63  1.0000
   3   6   0     870      74                                                         470   15.81   -0.39  1.0000
   3   6   0     770      62                                                         397   15.81   -0.39  1.0000
   6  -3   0    1042      68                                                         591   15.72    1.63  1.0000
  -6   3   0     897      54                                                         503   15.72   -1.63  1.0000
  -3  -6   0    1215      46                                                         725   15.81    0.39  1.0000
   4   6   0    8927     687                                                       10457  -15.41   -0.67  1.0000
   4   6   0    9197     685                                                       10749  -15.41   -0.67  1.0000
  -4  -6   0    9329     686                                                       10882  -15.41    0.67  1.0000
   6  -4   0    9269     641                                                       10816  -15.34   -0.22  1.0000
  -6   4   0    8648     696                                                       10141  -15.34    0.22  1.0000
  -6   4   0    8864     652                                                       10375  -15.34    0.22  1.0000
  -4  -6   0    9224     641                                                       10769  -15.41    0.67  1.0000
  -6   4   0    8514     651                                                        9996  -15.34    0.22  1.0000
   6  -4   0    8626     698                                                       10121  -15.34   -0.22  1.0000
   4   6   0    9289     646                                                       10849  -15.41   -0.67  1.0000
   6  -4   0    9384     653                                                       10940  -15.34   -0.22  1.0000
  -4  -6   0    8955     687                                                       10478  -15.41    0.67  1.0000
   4   6   0    9251     666                                                       10808  -15.41   -0.67  1.0000
  -5  -6   0    6346     310                                                        4425  -26.11    0.49  1.0000
  -5  -6   0    6453     311                                                        4515  -26.11    0.49  1.0000
  -6   5   0    6617     283                                                        4642  -26.16   -1.24  1.0000
  -6   5   0    6284     291                                                        4363  -26.16   -1.24  1.0000
   5   6   0    6488     310                                                        4540  -26.11   -0.49  1.0000
   5   6   0    6396     295                                                        4463  -26.11   -0.49  1.0000
   6  -5   0    6488     292                                                        4544  -26.16    1.24  1.0000
   6  -5   0    6506     284                                                        4559  -26.16    1.24  1.0000
  -5  -6   0    6124     289                                                        4240  -26.11    0.49  1.0000
   6  -5   0    6517     320                                                        4568  -26.16    1.24  1.0000
  -5  -6   0    6441     280                                                        4505  -26.11    0.49  1.0000
   5   6   0    5910     287                                                        4059  -26.11   -0.49  1.0000
   5   6   0    6340     307                                                        4416  -26.11   -0.49  1.0000
  -6  -6   0   14935     648                                                       10107  -43.17    0.58  1.0000
   6  -6   0   16095     653                                                       11077  -42.97   -0.27  1.0000
  -6   6   0   15197     653                                                       10339  -42.97    0.27  1.0000
  -6  -6   0   16402     688                                                       11320  -43.17    0.58  1.0000
   6   6   0   16096     688                                                       11054  -43.17   -0.58  1.0000
  -6  -6   0   15820     637                                                       10837  -43.17    0.58  1.0000
  -6   6   0   14377     652                                                        9665  -42.97    0.27  1.0000
   6   6   0   14824     687                                                       10004  -43.17   -0.58  1.0000
   6   6   0   17126     667                                                       11910  -43.17   -0.58  1.0000
   6   6   0   14637     646                                                        9851  -43.17   -0.58  1.0000
   6  -6   0   15175     702                                                       10316  -42.97   -0.27  1.0000
  -6   6   0   14395     699                                                        9680  -42.97    0.27  1.0000
   6  -6   0   15893     644                                                       10909  -42.97   -0.27  1.0000
  -6   7   0   37920    2519                                                       40623  -13.52   -0.18  1.0000
   7   6   0   39831    2583                                                       42579  -13.42   -0.27  1.0000
  -7  -6   0   38915    2502                                                       41627  -13.42    0.27  1.0000
  -7  -6   0   40492    2659                                                       43258  -13.42    0.27  1.0000
  -7  -6   0   39879    2641                                                       42624  -13.42    0.27  1.0000
  -7  -6   0   38277    2566                                                       40967  -13.42    0.27  1.0000
   7   6   0   41073    2502                                                       43863  -13.42   -0.27  1.0000
  -7  -6   0   37393    2503                                                       40053  -13.42    0.27  1.0000
  -7  -6   0   37250    2489                                                       39905  -13.42    0.27  1.0000
   6  -7   0   41278    2697                                                       44093  -13.52    0.18  1.0000
   6  -7   0   35946    2519                                                       38576  -13.52    0.18  1.0000
  -6   7   0   40961    2697                                                       43769  -13.52   -0.18  1.0000
  -7  -5   0   46216    2756                                                       43362   13.39   -0.23  1.0000
   5  -7   0   47760    2877                                                       44872   13.29    0.47  1.0000
   7   5   0   49239    2819                                                       46287   13.39    0.23  1.0000
  -7  -5   0   47084    2741                                                       44203   13.39   -0.23  1.0000
   7   5   0   49117    2838                                                       46169   13.39    0.23  1.0000
  -7  -5   0   48836    2818                                                       45901   13.39   -0.23  1.0000
   7   5   0   47986    2670                                                       45073   13.39    0.23  1.0000
  -5   7   0   46178    2689                                                       43348   13.29   -0.47  1.0000
  -7  -5   0   45797    2837                                                       42956   13.39   -0.23  1.0000
  -7  -5   0   47157    2676                                                       44274   13.39   -0.23  1.0000
  -5   7   0   45030    2876                                                       42236   13.29   -0.47  1.0000
  -7  -5   0   48207    2671                                                       45291   13.39   -0.23  1.0000
   5  -7   0   46852    2668                                                       43992   13.29    0.47  1.0000
  -7  -5   0   47096    2657                                                       44215   13.39   -0.23  1.0000
   7   5   0   49682    2757                                                       46717   13.39    0.23  1.0000
   5  -7   0   47501    2689                                                       44621   13.29    0.47  1.0000
   5  -7   0   48468    2810                                                       45558   13.29    0.47  1.0000
   7   4   0    5987     233                                                        3491  -36.36   -0.53  1.0000
   7   4   0    6185     258                                                        3642  -36.36   -0.53  1.0000
  -4   7   0    6271     244                                                        3710  -36.36   -0.36  1.0000
   7   4   0    6404     241                                                        3811  -36.36   -0.53  1.0000
   4  -7   0    6095     244                                                        3579  -36.36    0.36  1.0000
   7   4   0    5814     261                                                        3359  -36.36   -0.53  1.0000
  -4   7   0    6691     276                                                        4034  -36.36   -0.36  1.0000
   7   4   0    6019     227                                                        3515  -36.36   -0.53  1.0000
  -7  -4   0    6022     261                                                        3524  -36.36    0.53  1.0000
  -7  -4   0    6179     242                                                        3644  -36.36    0.53  1.0000
  -7  -4   0    6078     223                                                        3567  -36.36    0.53  1.0000
   4  -7   0    6029     263                                                        3528  -36.36    0.36  1.0000
  -7  -4   0    6411     259                                                        3823  -36.36    0.53  1.0000
   4  -7   0    6094     244                                                        3578  -36.36    0.36  1.0000
  -7  -4   0    6052     228                                                        3547  -36.36    0.53  1.0000
  -7  -4   0    6095     242                                                        3580  -36.36    0.53  1.0000
   7   4   0    6058     242                                                        3545  -36.36   -0.53  1.0000
   7   3   0    7431     332                                                        4358  -40.15    0.59  1.0000
   7   3   0    8091     315                                                        4867  -40.15    0.59  1.0000
  -7  -3   0    8244     306                                                        4979  -40.15   -0.59  1.0000
   7   3   0    8048     314                                                        4834  -40.15    0.59  1.0000
  -7  -3   0    8196     336                                                        4942  -40.15   -0.59  1.0000
   3  -7   0    8362     314                                                        5089  -40.05    1.27  1.0000
  -7  -3   0    8121     298                                                        4884  -40.15   -0.59  1.0000
  -7  -3   0    8072     294                                                        4846  -40.15   -0.59  1.0000
   7   3   0    8240     305                                                        4983  -40.15    0.59  1.0000
  -3   7   0    8119     314                                                        4886  -40.05   -1.27  1.0000
  -7  -3   0    8350     317                                                        5062  -40.15   -0.59  1.0000
   7   3   0    8069     310                                                        4850  -40.15    0.59  1.0000
  -3   7   0    7837     332                                                        4668  -40.05   -1.27  1.0000
  -7  -3   0    8676     340                                                        5316  -40.15   -0.59  1.0000
  -7  -3   0    8130     315                                                        4891  -40.15   -0.59  1.0000
   7   3   0    8443     339                                                        5141  -40.15    0.59  1.0000
  -3   7   0    8212     345                                                        4958  -40.05   -1.27  1.0000
   3  -7   0    8195     316                                                        4959  -40.05    1.27  1.0000
   3  -7   0    7718     333                                                        4589  -40.05    1.27  1.0000
  -7  -2   0     210      82                                                         997  -36.20    0.98  1.0000
  -7  -2   0     123      89                                                         782  -36.20    0.98  1.0000
  -2   7   0     278      87                                                        1147  -36.05    0.12  1.0000
   7   2   0     122      78                                                         795  -36.20   -0.98  1.0000
   7   2   0     200      82                                                         990  -36.20   -0.98  1.0000
   2  -7   0     170      92                                                         907  -36.05   -0.12  1.0000
   2  -7   0     187      84                                                         949  -36.05   -0.12  1.0000
  -7  -2   0     244      81                                                        1073  -36.20    0.98  1.0000
   7   2   0     174      89                                                         929  -36.20   -0.98  1.0000
   2  -7   0     229      92                                                        1043  -36.05   -0.12  1.0000
   7   2   0     142     100                                                         849  -36.20   -0.98  1.0000
   7   2   0     206      79                                                        1005  -36.20   -0.98  1.0000
  -2   7   0     141     101                                                         833  -36.05    0.12  1.0000
  -7  -2   0     180      77                                                         925  -36.20    0.98  1.0000
  -7  -2   0     108      91                                                         740  -36.20    0.98  1.0000
   7   1   0     349      55                                                         492    6.91    0.69  1.0000
   1  -7   0     421      71                                                         576    6.88    0.60  1.0000
  -1   7   0     339      69                                                         478    6.88   -0.60  1.0000
  -7  -1   0     392      56                                                         542    6.91   -0.69  1.0000
   1  -7   0     549      64                                                         724    6.88    0.60  1.0000
   7   1   0     390      61                                                         540    6.91    0.69  1.0000
  -7  -1   0     331      70                                                         470    6.91   -0.69  1.0000
   7   1   0     417      61                                                         572    6.91    0.69  1.0000
  -1   7   0     520      61                                                         690    6.88   -0.60  1.0000
  -7  -1   0     355      55                                                         498    6.91   -0.69  1.0000
   1  -7   0     466      75                                                         629    6.88    0.60  1.0000
   7   1   0     337      76                                                         478    6.91    0.69  1.0000
   7   1   0     337      55                                                         478    6.91    0.69  1.0000
  -7  -1   0     515      64                                                         685    6.91   -0.69  1.0000
   7   0   0    6528     552                                                        9030   28.19   -1.59  1.0000
   0  -7   0    6027     571                                                        8444   28.25   -1.15  1.0000
   0  -7   0    6527     541                                                        9034   28.25   -1.15  1.0000
  -7   0   0    6444     545                                                        8931   28.19    1.59  1.0000
  -7   0   0    6774     529                                                        9318   28.19    1.59  1.0000
   0   7   0    6518     541                                                        9023   28.25    1.15  1.0000
  -7   0   0    6215     552                                                        8661   28.19    1.59  1.0000
   7   0   0    6114     553                                                        8542   28.19   -1.59  1.0000
   7   0   0    6244     529                                                        8696   28.19   -1.59  1.0000
   0  -7   0    6409     544                                                        8895   28.25   -1.15  1.0000
   0   7   0    6131     571                                                        8567   28.25    1.15  1.0000
   7   0   0    6620     545                                                        9138   28.19   -1.59  1.0000
   7   0   0    6265     528                                                        8720   28.19   -1.59  1.0000
  -7   1   0   18866     907                                                       14864   30.60   -0.69  1.0000
   7  -1   0   19124     867                                                       15092   30.60    0.69  1.0000
  -7   1   0   18660     900                                                       14681   30.60   -0.69  1.0000
  -1  -7   0   18176     883                                                       14266   30.48    0.08  1.0000
   7  -1   0   17995     900                                                       14091   30.60    0.69  1.0000
   1   7   0   18434     882                                                       14495   30.48   -0.08  1.0000
  -1  -7   0   18523     882                                                       14574   30.48    0.08  1.0000
  -7   1   0   18866     866                                                       14864   30.60   -0.69  1.0000
   7  -1   0   18734     907                                                       14746   30.60    0.69  1.0000
  -1  -7   0   18567     933                                                       14613   30.48    0.08  1.0000
   7  -1   0   18814     890                                                       14817   30.60    0.69  1.0000
   7  -1   0   18085     873                                                       14171   30.60    0.69  1.0000
  -7   1   0   17992     889                                                       14089   30.60   -0.69  1.0000
   1   7   0   19358     934                                                       15316   30.48   -0.08  1.0000
  -2  -7   0     700     103                                                        1235  -19.49   -0.66  1.0000
   7  -2   0     738     103                                                        1282  -19.46   -0.98  1.0000
  -2  -7   0     679      86                                                        1207  -19.49   -0.66  1.0000
   7  -2   0     452      93                                                         889  -19.46   -0.98  1.0000
  -7   2   0     580      99                                                        1087  -19.46    0.98  1.0000
   7  -2   0     743     111                                                        1289  -19.46   -0.98  1.0000
   7  -2   0     764      90                                                        1317  -19.46   -0.98  1.0000
  -3  -7   0    5228     214                                                        3564  -25.15   -0.28  1.0000
   3   7   0    4726     196                                                        3156  -25.15    0.28  1.0000
   3   7   0    4372     214                                                        2868  -25.15    0.28  1.0000
  -3  -7   0    4615     229                                                        3061  -25.15   -0.28  1.0000
   7  -3   0    4365     209                                                        2864  -25.16    0.54  1.0000
  -3  -7   0    4640     233                                                        3081  -25.15   -0.28  1.0000
   7  -3   0    4698     235                                                        3135  -25.16    0.54  1.0000
   7  -3   0    4671     207                                                        3113  -25.16    0.54  1.0000
   7  -3   0    4836     204                                                        3248  -25.16    0.54  1.0000
  -7   3   0    4595     207                                                        3042  -25.16   -0.54  1.0000
   3   7   0    5109     234                                                        3470  -25.15    0.28  1.0000
  -3  -7   0    5012     195                                                        3386  -25.15   -0.28  1.0000
  -7   3   0    4613     212                                                        3057  -25.16   -0.54  1.0000
  -7   3   0    4581     216                                                        3031  -25.16   -0.54  1.0000
   7  -3   0    4975     216                                                        3362  -25.16    0.54  1.0000
   3   7   0    4553     229                                                        3015  -25.15    0.28  1.0000
   4   7   0    7775     708                                                       10737  -30.62    0.53  1.0000
   7  -4   0    8179     662                                                       11200  -30.50   -0.78  1.0000
  -4  -7   0    7729     707                                                       10684  -30.62   -0.53  1.0000
  -4  -7   0    7997     664                                                       10999  -30.62   -0.53  1.0000
  -7   4   0    7716     674                                                       10655  -30.50    0.78  1.0000
   7  -4   0    7756     721                                                       10704  -30.50   -0.78  1.0000
   7  -4   0    7896     674                                                       10868  -30.50   -0.78  1.0000
   4   7   0    8000     690                                                       11001  -30.62    0.53  1.0000
  -4  -7   0    7851     711                                                       10828  -30.62   -0.53  1.0000
  -7   4   0    7639     674                                                       10565  -30.50    0.78  1.0000
  -7   4   0    8288     724                                                       11326  -30.50    0.78  1.0000
   7  -4   0    8306     675                                                       11349  -30.50   -0.78  1.0000
  -5  -7   0    2603     227                                                        2941   -6.33   -0.84  1.0000
  -7   5   0    3086     219                                                        3460   -6.49    0.21  1.0000
   7  -5   0    2258     231                                                        2580   -6.49   -0.21  1.0000
   5   7   0    2934     215                                                        3289   -6.33    0.84  1.0000
  -7   5   0    2481     201                                                        2818   -6.49    0.21  1.0000
  -5  -7   0    2798     205                                                        3148   -6.33   -0.84  1.0000
   7  -5   0    2784     206                                                        3141   -6.49   -0.21  1.0000
  -5  -7   0    2323     211                                                        2643   -6.33   -0.84  1.0000
  -5  -7   0    3177     236                                                        3549   -6.33   -0.84  1.0000
   5   7   0    2879     231                                                        3231   -6.33    0.84  1.0000
   5   7   0    2857     218                                                        3207   -6.33    0.84  1.0000
   6   7   0   22188    1616                                                       25331   20.21    0.67  1.0000
   6   7   0   24214    1665                                                       27492   20.21    0.67  1.0000
  -7   6   0   22352    1577                                                       25525   20.32    0.79  1.0000
   6   7   0   22309    1654                                                       25460   20.21    0.67  1.0000
  -6  -7   0   21952    1557                                                       25064   20.21   -0.67  1.0000
   6   7   0   25179    1568                                                       28520   20.21    0.67  1.0000
  -6  -7   0   22296    1654                                                       25432   20.21   -0.67  1.0000
  -7   6   0   22965    1593                                                       26179   20.32    0.79  1.0000
  -7   6   0   22474    1687                                                       25655   20.32    0.79  1.0000
   7  -6   0   23851    1691                                                       27107   20.32   -0.79  1.0000
   7  -6   0   21639    1560                                                       24746   20.32   -0.79  1.0000
   7  -6   0   22662    1578                                                       25839   20.32   -0.79  1.0000
  -6  -7   0   22932    1665                                                       26111   20.21   -0.67  1.0000
   7   7   0    1730     125                                                        1326   10.28    0.10  1.0000
   7  -7   0    1736     118                                                        1338   10.09    0.18  1.0000
  -7   7   0    1508     131                                                        1140   10.09   -0.18  1.0000
  -7  -7   0    1841     125                                                        1424   10.28   -0.10  1.0000
  -7  -7   0    1640     125                                                        1248   10.28   -0.10  1.0000
  -7   7   0    1480     104                                                        1115   10.09   -0.18  1.0000
  -7  -7   0    1622     104                                                        1232   10.28   -0.10  1.0000
   7  -7   0    1560     119                                                        1184   10.09    0.18  1.0000
  -7   7   0    1628     118                                                        1244   10.09   -0.18  1.0000
   7   7   0    1794     140                                                        1382   10.28    0.10  1.0000
   7  -7   0    1744     137                                                        1345   10.09    0.18  1.0000
   7   7   0    1855     122                                                        1436   10.28    0.10  1.0000
  -7  -7   0    1536     130                                                        1157   10.28   -0.10  1.0000
   7   7   0    1680     114                                                        1282   10.28    0.10  1.0000
   7  -8   0    1133     193                                                        2556   33.82   -1.47  1.0000
  -8  -7   0     891     202                                                        2183   33.74   -1.15  1.0000
   8   7   0    1267     187                                                        2764   33.74    1.15  1.0000
  -7   8   0     998     194                                                        2365   33.82    1.47  1.0000
  -8  -7   0    1176     211                                                        2619   33.74   -1.15  1.0000
  -8  -7   0     989     170                                                        2335   33.74   -1.15  1.0000
   7  -8   0    1298     223                                                        2802   33.82   -1.47  1.0000
  -8  -7   0    1128     159                                                        2547   33.74   -1.15  1.0000
   7  -8   0    1346     188                                                        2872   33.82   -1.47  1.0000
   8   7   0     969     185                                                        2315   33.74    1.15  1.0000
   8   7   0     900     199                                                        2207   33.74    1.15  1.0000
  -8  -7   0    1215     170                                                        2677   33.74   -1.15  1.0000
  -8  -7   0    1054     190                                                        2434   33.74   -1.15  1.0000
  -7   8   0     971     212                                                        2322   33.82    1.47  1.0000
   8   6   0    7038     466                                                        7265   -2.65   -0.21  1.0000
  -8  -6   0    6545     466                                                        6761   -2.65    0.21  1.0000
  -8  -6   0    6615     432                                                        6832   -2.65    0.21  1.0000
  -6   8   0    6715     481                                                        6921   -2.55    0.74  1.0000
   8   6   0    6777     445                                                        7000   -2.65   -0.21  1.0000
  -8  -6   0    6575     437                                                        6791   -2.65    0.21  1.0000
   6  -8   0    7019     435                                                        7242   -2.55   -0.74  1.0000
   6  -8   0    6210     454                                                        6420   -2.55   -0.74  1.0000
   8   6   0    6441     436                                                        6658   -2.65   -0.21  1.0000
   8   6   0    6806     468                                                        7030   -2.65   -0.21  1.0000
  -6   8   0    6777     442                                                        6984   -2.55    0.74  1.0000
   6  -8   0    6702     477                                                        6920   -2.55   -0.74  1.0000
  -8  -6   0    6581     420                                                        6797   -2.65    0.21  1.0000
  -8  -6   0    6609     420                                                        6826   -2.65    0.21  1.0000
   6  -8   0    6703     441                                                        6921   -2.55   -0.74  1.0000
  -8  -5   0    2964     332                                                        4975   31.87   -0.77  1.0000
   8   5   0    3038     354                                                        5068   31.87    0.77  1.0000
   5  -8   0    2970     328                                                        4990   31.98   -0.76  1.0000
  -5   8   0    3097     364                                                        5152   31.98    0.76  1.0000
  -5   8   0    2989     331                                                        5012   31.98    0.76  1.0000
   8   5   0    3240     350                                                        5328   31.87    0.77  1.0000
   8   5   0    3207     331                                                        5286   31.87    0.77  1.0000
  -8  -5   0    2834     309                                                        4806   31.87   -0.77  1.0000
  -8  -5   0    2995     313                                                        5015   31.87   -0.77  1.0000
   8   5   0    2963     327                                                        4971   31.87    0.77  1.0000
   8   5   0    2956     312                                                        4962   31.87    0.77  1.0000
  -8  -5   0    3001     330                                                        5023   31.87   -0.77  1.0000
   5  -8   0    2931     329                                                        4939   31.98   -0.76  1.0000
  -8  -5   0    2899     353                                                        4890   31.87   -0.77  1.0000
   5  -8   0    3062     350                                                        5109   31.98   -0.76  1.0000
  -8  -5   0    3226     358                                                        5312   31.87   -0.77  1.0000
  -8  -4   0     337      77                                                         295    2.29    1.03  1.0000
  -4   8   0     492      89                                                         440    2.35    1.08  1.0000
  -8  -4   0     851      57                                                         784    2.29    1.03  1.0000
  -4   8   0     463      69                                                         413    2.35    1.08  1.0000
   4  -8   0     308      84                                                         270    2.35   -1.08  1.0000
  -8  -4   0     588      80                                                         532    2.29    1.03  1.0000
  -8  -4   0     792      73                                                         727    2.29    1.03  1.0000
  -8  -4   0    1226      75                                                        1145    2.29    1.03  1.0000
  -8  -4   0     686      61                                                         626    2.29    1.03  1.0000
  -8  -4   0    1042     101                                                         968    2.29    1.03  1.0000
   3  -8   0    9504     340                                                        5089   51.95   -0.50  1.0000
  -8  -3   0    9384     323                                                        4999   52.03   -1.18  1.0000
  -8  -3   0    9762     348                                                        5276   52.03   -1.18  1.0000
  -3   8   0    9491     345                                                        5075   51.95    0.50  1.0000
   8   3   0    9048     312                                                        4744   52.03    1.18  1.0000
   8   3   0    9216     321                                                        4866   52.03    1.18  1.0000
   8   3   0    9315     322                                                        4938   52.03    1.18  1.0000
  -8  -3   0    9116     321                                                        4804   52.03   -1.18  1.0000
  -3   8   0    8696     320                                                        4498   51.95    0.50  1.0000
  -8  -3   0    9846     305                                                        5338   52.03   -1.18  1.0000
   8   3   0    9445     318                                                        5033   52.03    1.18  1.0000
   3  -8   0    9610     321                                                        5167   51.95   -0.50  1.0000
  -8  -3   0    9269     313                                                        4915   52.03   -1.18  1.0000
   3  -8   0    9087     321                                                        4785   51.95   -0.50  1.0000
  -8  -3   0    9474     345                                                        5065   52.03   -1.18  1.0000
   8   3   0    8918     343                                                        4650   52.03    1.18  1.0000
   8   2   0     464      74                                                         730   10.81   -1.10  1.0000
   2  -8   0     470      89                                                         740   10.87   -1.24  1.0000
  -2   8   0     561     108                                                         847   10.87    1.24  1.0000
  -8  -2   0     595      78                                                         888   10.81    1.10  1.0000
   8   2   0     442      87                                                         702   10.81   -1.10  1.0000
   8   2   0     621      83                                                         924   10.81   -1.10  1.0000
   8   2   0     678      87                                                         993   10.81   -1.10  1.0000
  -8  -2   0     631      96                                                         932   10.81    1.10  1.0000
  -8  -2   0     766      91                                                        1094   10.81    1.10  1.0000
   8   2   0     536     103                                                         820   10.81   -1.10  1.0000
   2  -8   0     431      87                                                         690   10.87   -1.24  1.0000
   2  -8   0     552      84                                                         842   10.87   -1.24  1.0000
  -8  -2   0     672      77                                                         981   10.81    1.10  1.0000
  -8  -2   0     530      97                                                         808   10.81    1.10  1.0000
  -2   8   0     705      85                                                        1022   10.87    1.24  1.0000
  -8  -1   0    2937     305                                                        4814   30.41   -1.55  1.0000
   1  -8   0    2951     314                                                        4838   30.29    0.62  1.0000
   1  -8   0    2954     333                                                        4842   30.29    0.62  1.0000
   8   1   0    3155     315                                                        5113   30.41    1.55  1.0000
   8   1   0    3273     305                                                        5264   30.41    1.55  1.0000
  -8  -1   0    2749     316                                                        4572   30.41   -1.55  1.0000
  -1   8   0    3082     314                                                        4996   30.29   -0.62  1.0000
   8   1   0    3084     318                                                        5023   30.41    1.55  1.0000
  -8  -1   0    2967     314                                                        4852   30.41   -1.55  1.0000
  -1   8   0    2871     338                                                        4726   30.29   -0.62  1.0000
   8   1   0    3225     321                                                        5203   30.41    1.55  1.0000
   8   1   0    3060     343                                                        4992   30.41    1.55  1.0000
  -8  -1   0    3198     322                                                        5146   30.41   -1.55  1.0000
   1  -8   0    2961     319                                                        4850   30.29    0.62  1.0000
   8   0   0     300     114                                                        1509  -42.75   -0.28  1.0000
   8   0   0     303      99                                                        1515  -42.75   -0.28  1.0000
  -8   0   0     317     130                                                        1546  -42.75    0.28  1.0000
   8   0   0     309     124                                                        1528  -42.75   -0.28  1.0000
   0   8   0     244     129                                                        1372  -42.58    0.24  1.0000
   8   0   0     317     115                                                        1546  -42.75   -0.28  1.0000
   0  -8   0     282     113                                                        1462  -42.58   -0.24  1.0000
   0  -8   0     275     122                                                        1446  -42.58   -0.24  1.0000
   8   0   0     295     119                                                        1498  -42.75   -0.28  1.0000
  -8   0   0     324     114                                                        1560  -42.75    0.28  1.0000
  -8   0   0     330     113                                                        1573  -42.75    0.28  1.0000
   0   8   0     300     116                                                        1500  -42.58    0.24  1.0000
   0  -8   0     228     133                                                        1333  -42.58   -0.24  1.0000
  -8   0   0     328     125                                                        1569  -42.75    0.28  1.0000
  -8   1   0   34830    2192                                                       36552   -8.93   -1.70  1.0000
   8  -1   0   33622    2116                                                       35266   -8.93    1.70  1.0000
   8  -1   0   34509    2174                                                       36175   -8.93    1.70  1.0000
   8  -1   0   34893    2193                                                       36568   -8.93    1.70  1.0000
   1   8   0   33600    2135                                                       35279   -8.93   -0.90  1.0000
  -1  -8   0   32189    2126                                                       33808   -8.93    0.90  1.0000
   1   8   0   34569    2244                                                       36272   -8.93   -0.90  1.0000
  -8   1   0   33707    2142                                                       35401   -8.93   -1.70  1.0000
   8  -1   0   33617    2142                                                       35261   -8.93    1.70  1.0000
  -1  -8   0   33485    2135                                                       35136   -8.93    0.90  1.0000
  -8   1   0   33380    2087                                                       35066   -8.93   -1.70  1.0000
   8  -1   0   33973    2088                                                       35626   -8.93    1.70  1.0000
  -1  -8   0   34029    2243                                                       35694   -8.93    0.90  1.0000
  -8   2   0    1459     200                                                        2864  -30.36    0.00  1.0000
  -2  -8   0    1538     181                                                        2968  -30.25   -0.11  1.0000
  -2  -8   0    1172     207                                                        2450  -30.25   -0.11  1.0000
   8  -3   0    5073     360                                                        5840   10.30    1.20  1.0000
   8  -3   0    4870     356                                                        5622   10.30    1.20  1.0000
  -8   3   0    5410     372                                                        6202   10.30   -1.20  1.0000
   8  -3   0    5119     399                                                        5889   10.30    1.20  1.0000
  -3  -8   0    5020     364                                                        5786   10.33    0.14  1.0000
  -8   3   0    5064     365                                                        5831   10.30   -1.20  1.0000
  -8   3   0    4423     368                                                        5141   10.30   -1.20  1.0000
  -3  -8   0    4737     389                                                        5482   10.33    0.14  1.0000
   3   8   0    4956     352                                                        5717   10.33   -0.14  1.0000
   3   8   0    4930     389                                                        5689   10.33   -0.14  1.0000
   8  -3   0    5036     372                                                        5800   10.30    1.20  1.0000
  -3  -8   0    4854     392                                                        5608   10.33    0.14  1.0000
  -3  -8   0    4862     351                                                        5616   10.33    0.14  1.0000
   3   8   0    5368     395                                                        6159   10.33   -0.14  1.0000
   8  -3   0    5157     366                                                        5930   10.30    1.20  1.0000
   8  -4   0   39597    2388                                                       39994    1.95    0.39  1.0000
   4   8   0   38209    2469                                                       38589    1.95   -0.28  1.0000
   8  -4   0   38340    2519                                                       38731    1.95    0.39  1.0000
   4   8   0   40121    2340                                                       40510    1.95   -0.28  1.0000
  -4  -8   0   37994    2486                                                       38381    1.95    0.28  1.0000
   4   8   0   40756    2342                                                       41148    1.95   -0.28  1.0000
   8  -4   0   38968    2358                                                       39362    1.95    0.39  1.0000
  -8   4   0   37432    2387                                                       37807    1.95   -0.39  1.0000
  -8   4   0   38189    2358                                                       38568    1.95   -0.39  1.0000
   8  -4   0   37476    2332                                                       37862    1.95    0.39  1.0000
  -4  -8   0   38888    2335                                                       39279    1.95    0.28  1.0000
   8  -4   0   39361    2299                                                       39757    1.95    0.39  1.0000
  -4  -8   0   37705    2468                                                       38090    1.95    0.28  1.0000
   4   8   0   38504    2487                                                       38885    1.95   -0.28  1.0000
   8  -5   0    3009     217                                                        3278    4.69    1.36  1.0000
  -8   6   0   22678    1466                                                       23226   -3.59   -0.11  1.0000
  -8   6   0   20938    1378                                                       21465   -3.59   -0.11  1.0000
  -6  -8   0   21812    1349                                                       22353   -3.65    0.32  1.0000
  -6  -8   0   21803    1436                                                       22344   -3.65    0.32  1.0000
   8  -6   0   22199    1353                                                       22739   -3.59    0.11  1.0000
   6   8   0   21976    1359                                                       22527   -3.65   -0.32  1.0000
  -6  -8   0   21697    1359                                                       22237   -3.65    0.32  1.0000
   6   8   0   22285    1436                                                       22840   -3.65   -0.32  1.0000
   8  -6   0   22950    1467                                                       23499   -3.59    0.11  1.0000
   8  -6   0   21381    1369                                                       21911   -3.59    0.11  1.0000
   6   8   0   21327    1401                                                       21870   -3.65   -0.32  1.0000
  -6  -8   0   22758    1445                                                       23311   -3.65    0.32  1.0000
   6   8   0   21696    1443                                                       22243   -3.65   -0.32  1.0000
  -8   7   0    6835     376                                                        5784  -13.10   -0.88  1.0000
   7   8   0    6810     408                                                        5766  -13.03   -0.86  1.0000
   7   8   0    7233     392                                                        6156  -13.03   -0.86  1.0000
  -7  -8   0    7174     410                                                        6114  -13.03    0.86  1.0000
   8  -7   0    7069     380                                                        6012  -13.10    0.88  1.0000
  -8   7   0    7044     417                                                        5976  -13.10   -0.88  1.0000
  -7  -8   0    7130     372                                                        6073  -13.03    0.86  1.0000
   8  -7   0    6589     387                                                        5570  -13.10    0.88  1.0000
  -7  -8   0    6887     411                                                        5849  -13.03    0.86  1.0000
   8  -7   0    6840     421                                                        5801  -13.10    0.88  1.0000
  -8   7   0    6817     388                                                        5767  -13.10   -0.88  1.0000
   7   8   0    7326     384                                                        6242  -13.03   -0.86  1.0000
   7   8   0    7120     413                                                        6052  -13.03   -0.86  1.0000
   8  -8   0   14763     906                                                       15343    4.73   -0.83  1.0000
   8   8   0   14852     936                                                       15434    4.66    0.77  1.0000
   8   8   0   14169     965                                                       14738    4.66    0.77  1.0000
   8  -8   0   14089     917                                                       14656    4.73   -0.83  1.0000
   8  -8   0   14058     985                                                       14624    4.73   -0.83  1.0000
  -8  -8   0   13335     909                                                       13878    4.66   -0.77  1.0000
  -8   8   0   14438     984                                                       15021    4.73    0.83  1.0000
  -8   8   0   13899     917                                                       14471    4.73    0.83  1.0000
  -8  -8   0   15217     970                                                       15797    4.66   -0.77  1.0000
   8   8   0   14334     910                                                       14906    4.66    0.77  1.0000
  -8  -8   0   14457     966                                                       15023    4.66   -0.77  1.0000
  -8  -8   0   14314     897                                                       14877    4.66   -0.77  1.0000
  -8   8   0   13962     917                                                       14536    4.73    0.83  1.0000
   8   8   0   14140     966                                                       14708    4.66    0.77  1.0000
   9   8   0     923     161                                                        1570  -18.53   -0.70  1.0000
  -8   9   0     825     169                                                        1447  -18.67   -0.87  1.0000
   9   8   0     915     170                                                        1560  -18.53   -0.70  1.0000
  -9  -8   0    1119     121                                                        1829  -18.53    0.70  1.0000
  -9  -8   0    1136     173                                                        1851  -18.53    0.70  1.0000
   8  -9   0    1233     181                                                        1981  -18.67    0.87  1.0000
  -9  -8   0    1133     135                                                        1847  -18.53    0.70  1.0000
  -9  -8   0    1456     185                                                        2254  -18.53    0.70  1.0000
   9   8   0    1383     159                                                        2156  -18.53   -0.70  1.0000
   9   8   0    1119     157                                                        1823  -18.53   -0.70  1.0000
  -9  -8   0    1082     159                                                        1782  -18.53    0.70  1.0000
  -9  -8   0    1065     137                                                        1760  -18.53    0.70  1.0000
   8  -9   0    1155     155                                                        1882  -18.67    0.87  1.0000
   8  -9   0    1365     164                                                        2148  -18.67    0.87  1.0000
  -8   9   0    1013     155                                                        1692  -18.67   -0.87  1.0000
  -7   9   0    1127     128                                                         987    4.27   -0.32  1.0000
  -9  -7   0     940     109                                                         812    4.36    0.04  1.0000
  -7   9   0    1234     110                                                        1087    4.27   -0.32  1.0000
   9   7   0    1154     106                                                        1011    4.36   -0.04  1.0000
   7  -9   0    1018     116                                                         888    4.27    0.32  1.0000
  -9  -7   0    1011      78                                                         878    4.36    0.04  1.0000
   7  -9   0    1152     106                                                        1014    4.27    0.32  1.0000
  -9  -7   0    1142      84                                                        1000    4.36    0.04  1.0000
   9   7   0     960     106                                                         830    4.36   -0.04  1.0000
   7  -9   0     919     103                                                         796    4.27    0.32  1.0000
  -9  -7   0    1104     108                                                         965    4.36    0.04  1.0000
   9   7   0    1127     100                                                         986    4.36   -0.04  1.0000
  -9  -7   0    1061     117                                                         924    4.36    0.04  1.0000
  -9  -7   0    1066      80                                                         929    4.36    0.04  1.0000
   7  -9   0    1212     106                                                        1070    4.27    0.32  1.0000
   9   7   0    1242     127                                                        1093    4.36   -0.04  1.0000
   9   6   0     710     134                                                        1140  -14.10   -1.16  1.0000
   6  -9   0     872     122                                                        1339  -14.25    0.47  1.0000
   9   6   0     774     113                                                        1220  -14.10   -1.16  1.0000
  -9  -6   0     792     123                                                        1231  -14.10    1.16  1.0000
  -9  -6   0     699      99                                                        1114  -14.10    1.16  1.0000
  -9  -6   0     691     125                                                        1105  -14.10    1.16  1.0000
  -6   9   0     646     136                                                        1059  -14.25   -0.47  1.0000
  -9  -6   0     903      98                                                        1369  -14.10    1.16  1.0000
   9   6   0     791     120                                                        1241  -14.10   -1.16  1.0000
  -9  -6   0    1039     143                                                        1536  -14.10    1.16  1.0000
   9   6   0     660     121                                                        1076  -14.10   -1.16  1.0000
   6  -9   0     690     123                                                        1111  -14.25    0.47  1.0000
  -6   9   0     832     120                                                        1294  -14.25   -0.47  1.0000
   6  -9   0     893     122                                                        1365  -14.25    0.47  1.0000
  -9  -6   0     848      94                                                        1301  -14.10    1.16  1.0000
  -5   9   0   15638    1198                                                       19193   26.77   -0.13  1.0000
   9   5   0   14540    1099                                                       17996   26.88    0.87  1.0000
  -9  -5   0   14477    1135                                                       17915   26.88   -0.87  1.0000
   5  -9   0   15061    1105                                                       18555   26.77    0.13  1.0000
  -5   9   0   14090    1112                                                       17474   26.77   -0.13  1.0000
   9   5   0   14459    1135                                                       17906   26.88    0.87  1.0000
   9   5   0   14752    1107                                                       18231   26.88    0.87  1.0000
  -9  -5   0   14224    1100                                                       17633   26.88   -0.87  1.0000
  -9  -5   0   15277    1108                                                       18803   26.88   -0.87  1.0000
   9   5   0   14436    1170                                                       17880   26.88    0.87  1.0000
   5  -9   0   14799    1113                                                       18264   26.77    0.13  1.0000
   9   5   0   14414    1176                                                       17856   26.88    0.87  1.0000
   5  -9   0   15540    1170                                                       19087   26.77    0.13  1.0000
  -9  -5   0   14684    1178                                                       18145   26.88   -0.87  1.0000
  -9  -5   0   14678    1087                                                       18138   26.88   -0.87  1.0000
   9   5   0   14910    1126                                                       18407   26.88    0.87  1.0000
  -9  -5   0   14906    1171                                                       18392   26.88   -0.87  1.0000
  -9  -4   0    3266     154                                                        2252  -19.68    1.10  1.0000
  -9  -4   0    2962     186                                                        2000  -19.68    1.10  1.0000
  -3   9   0   23766    1360                                                       21813   12.91   -1.07  1.0000
  -9  -3   0   22588    1286                                                       20670   13.00   -0.86  1.0000
   3  -9   0   24250    1352                                                       22257   12.91    1.07  1.0000
   9   3   0   22835    1314                                                       20891   13.00    0.86  1.0000
  -3   9   0   22664    1291                                                       20758   12.91   -1.07  1.0000
  -9  -3   0   24166    1288                                                       22181   13.00   -0.86  1.0000
  -9  -3   0   23190    1320                                                       21246   13.00   -0.86  1.0000
   9   3   0   23178    1286                                                       21219   13.00    0.86  1.0000
   3  -9   0   22762    1285                                                       20833   12.91    1.07  1.0000
  -9  -3   0   23507    1253                                                       21550   13.00   -0.86  1.0000
   9   3   0   22864    1360                                                       20918   13.00    0.86  1.0000
  -9  -3   0   23774    1369                                                       21805   13.00   -0.86  1.0000
   9   3   0   22568    1320                                                       20635   13.00    0.86  1.0000
   9   3   0   23906    1288                                                       21916   13.00    0.86  1.0000
   3  -9   0   22703    1291                                                       20776   12.91    1.07  1.0000
   9   2   0    8875     708                                                       12135  -31.59   -1.25  1.0000
  -9  -2   0    8272     722                                                       11421  -31.59    1.25  1.0000
   9   2   0    8054     710                                                       11172  -31.59   -1.25  1.0000
  -9  -2   0    7981     711                                                       11079  -31.59    1.25  1.0000
   2  -9   0    7870     743                                                       10934  -31.42   -0.52  1.0000
   2  -9   0    8669     710                                                       11872  -31.42   -0.52  1.0000
   9   2   0    8755     752                                                       11995  -31.59   -1.25  1.0000
  -2   9   0    8114     754                                                       11218  -31.42    0.52  1.0000
   9   2   0    8232     722                                                       11381  -31.59   -1.25  1.0000
   2  -9   0    8795     711                                                       12019  -31.42   -0.52  1.0000
   9   2   0    8047     688                                                       11164  -31.59   -1.25  1.0000
  -9  -2   0    8581     688                                                       11784  -31.59    1.25  1.0000
  -2   9   0    8445     710                                                       11606  -31.42    0.52  1.0000
  -9  -2   0    8643     708                                                       11856  -31.59    1.25  1.0000
  -9  -1   0     317      53                                                         427    5.74   -0.31  1.0000
   9   1   0     320      54                                                         428    5.74    0.31  1.0000
   1  -9   0     318      73                                                         421    5.59    0.76  1.0000
  -9  -1   0     398      57                                                         521    5.74   -0.31  1.0000
   9   1   0     283      60                                                         385    5.74    0.31  1.0000
   9   1   0     288      56                                                         391    5.74    0.31  1.0000
  -9  -1   0     318      61                                                         429    5.74   -0.31  1.0000
   1  -9   0     296      74                                                         396    5.59    0.76  1.0000
   9   1   0     397      85                                                         517    5.74    0.31  1.0000
  -1   9   0     280      59                                                         383    5.59   -0.76  1.0000
   1  -9   0     310      58                                                         412    5.59    0.76  1.0000
  -9  -1   0     197      70                                                         286    5.74   -0.31  1.0000
   9   1   0     259      60                                                         357    5.74    0.31  1.0000
  -1   9   0     254      71                                                         353    5.59   -0.76  1.0000
  -9   0   0    2638     249                                                        3836   20.91    1.99  1.0000
   0  -9   0    2741     257                                                        3932   20.98   -1.63  1.0000
   0  -9   0    2495     247                                                        3635   20.98   -1.63  1.0000
   0  -9   0    2701     269                                                        3884   20.98   -1.63  1.0000
   9   0   0    2744     254                                                        3928   20.91   -1.99  1.0000
   9   0   0    2742     253                                                        3926   20.91   -1.99  1.0000
  -9   0   0    2581     254                                                        3768   20.91    1.99  1.0000
  -9   0   0    2689     243                                                        3898   20.91    1.99  1.0000
   9   0   0    2604     242                                                        3760   20.91   -1.99  1.0000
   9   0   0    2613     250                                                        3771   20.91   -1.99  1.0000
   9   0   0    2578     233                                                        3729   20.91   -1.99  1.0000
   0   9   0    2695     270                                                        3906   20.98    1.63  1.0000
   0   9   0    2576     247                                                        3762   20.98    1.63  1.0000
  -9   0   0    2462     258                                                        3624   20.91    1.99  1.0000
  -9   1   0     784     119                                                        1571   23.11    0.58  1.0000
   1   9   0     744     111                                                        1506   22.93    0.66  1.0000
   9  -1   0     487     116                                                        1137   23.11   -0.58  1.0000
   9  -1   0     967     132                                                        1828   23.11   -0.58  1.0000
  -9   1   0     472     116                                                        1113   23.11    0.58  1.0000
  -9   1   0     849     130                                                        1662   23.11    0.58  1.0000
  -1  -9   0     574     129                                                        1262   22.93   -0.66  1.0000
  -1  -9   0     911     131                                                        1743   22.93   -0.66  1.0000
   9  -1   0     804     122                                                        1601   23.11   -0.58  1.0000
  -1  -9   0     837     112                                                        1640   22.93   -0.66  1.0000
  -9   2   0   45751    2225                                                       36267   46.47    2.08  1.0000
  -2  -9   0   47044    2179                                                       37470   46.51   -1.61  1.0000
   2   9   0   45739    2184                                                       36255   46.51    1.61  1.0000
   2   9   0   47104    2318                                                       37471   46.51    1.61  1.0000
   9  -2   0   46079    2139                                                       36627   46.47   -2.08  1.0000
  -2  -9   0   47012    2299                                                       37442   46.51   -1.61  1.0000
  -9   2   0   47057    2245                                                       37431   46.47    2.08  1.0000
  -9   2   0   45262    2195                                                       35832   46.47    2.08  1.0000
   2   9   0   44171    2298                                                       34860   46.51    1.61  1.0000
   9  -2   0   43769    2167                                                       34570   46.47   -2.08  1.0000
   9  -2   0   45625    2195                                                       36222   46.47   -2.08  1.0000
   9  -2   0   46211    2226                                                       36744   46.47   -2.08  1.0000
  -2  -9   0   45281    2184                                                       35899   46.51   -1.61  1.0000
   9  -3   0    1150      92                                                        1077   -2.17   -0.22  1.0000
  -3  -9   0    1126      84                                                        1053   -2.19   -0.46  1.0000
  -3  -9   0    1090     105                                                        1018   -2.19   -0.46  1.0000
  -9   3   0    1214      93                                                        1139   -2.17    0.22  1.0000
   9  -3   0    1331     104                                                        1252   -2.17   -0.22  1.0000
  -3  -9   0    1299     121                                                        1221   -2.19   -0.46  1.0000
  -9   3   0    1354     110                                                        1275   -2.17    0.22  1.0000
  -9   3   0     996      95                                                         928   -2.17    0.22  1.0000
   3   9   0    1121      85                                                        1048   -2.19    0.46  1.0000
   3   9   0    1105     117                                                        1033   -2.19    0.46  1.0000
   3   9   0    1008     109                                                         939   -2.19    0.46  1.0000
   9  -3   0    1111     114                                                        1039   -2.17   -0.22  1.0000
   9  -3   0    1307     102                                                        1229   -2.17   -0.22  1.0000
   9  -3   0    1286     110                                                        1209   -2.17   -0.22  1.0000
   4   9   0   17915    1192                                                       20175   16.21    1.14  1.0000
  -9   4   0   17160    1200                                                       19362   16.10    1.82  1.0000
  -4  -9   0   18386    1269                                                       20665   16.21   -1.14  1.0000
   9  -4   0   17179    1283                                                       19367   16.10   -1.82  1.0000
  -9   4   0   18225    1224                                                       20492   16.10    1.82  1.0000
  -9   4   0   17294    1209                                                       19504   16.10    1.82  1.0000
   9  -4   0   17070    1182                                                       19251   16.10   -1.82  1.0000
   9  -4   0   17414    1209                                                       19616   16.10   -1.82  1.0000
   9  -4   0   18106    1170                                                       20350   16.10   -1.82  1.0000
   4   9   0   16713    1257                                                       18898   16.21    1.14  1.0000
  -4  -9   0   16495    1257                                                       18657   16.21   -1.14  1.0000
   4   9   0   18193    1267                                                       20470   16.21    1.14  1.0000
  -4  -9   0   16754    1186                                                       18932   16.21   -1.14  1.0000
   4   9   0   17777    1181                                                       20028   16.21    1.14  1.0000
   9  -4   0   17155    1200                                                       19341   16.10   -1.82  1.0000
  -5  -9   0      14      72                                                         219  -23.16   -0.40  1.0000
  -5  -9   0       4      65                                                         124  -23.16   -0.40  1.0000
  -9   5   0      25      64                                                         264  -23.17    0.05  1.0000
   9  -5   0      28      62                                                          43  -23.17   -0.05  1.0000
   9  -5   0       6      60                                                         174  -23.17   -0.05  1.0000
   9  -5   0       6      44                                                         101  -23.17   -0.05  1.0000
   5   9   0      16      74                                                         227  -23.16    0.40  1.0000
  -5  -9   0      39      63                                                         305  -23.16   -0.40  1.0000
   9  -5   0       8      63                                                         185  -23.17   -0.05  1.0000
   5   9   0       4      57                                                         152  -23.16    0.40  1.0000
   9  -5   0      30      60                                                         278  -23.17   -0.05  1.0000
   5   9   0       8      61                                                         192  -23.16    0.40  1.0000
   5   9   0      11      63                                                         205  -23.16    0.40  1.0000
  -9   5   0       4      43                                                         119  -23.17    0.05  1.0000
   6   9   0     371      83                                                         285    4.45    1.61  1.0000
  -6  -9   0     323      67                                                         267    4.45   -1.61  1.0000
  -9   6   0     478      51                                                         381    4.41    1.56  1.0000
   9  -6   0     282      69                                                         230    4.41   -1.56  1.0000
   6   9   0     354      68                                                         270    4.45    1.61  1.0000
  -6  -9   0     256      72                                                         206    4.45   -1.61  1.0000
  -9   6   0     461      71                                                         366    4.41    1.56  1.0000
  -9   6   0     417      83                                                         327    4.41    1.56  1.0000
   6   9   0     375      64                                                         289    4.45    1.61  1.0000
   9  -6   0     519      83                                                         449    4.41   -1.56  1.0000
  -6  -9   0     443      76                                                         378    4.45   -1.61  1.0000
   6   9   0     585      76                                                         476    4.45    1.61  1.0000
   9  -6   0     549      72                                                         477    4.41   -1.56  1.0000
  -6  -9   0     258      77                                                         208    4.45   -1.61  1.0000
  -7  -9   0     432      96                                                         638   -8.87   -0.15  1.0000
   9  -7   0     602      86                                                         843   -8.91    0.00  1.0000
   9  -7   0     663      97                                                         915   -8.91    0.00  1.0000
  -7  -9   0     323      84                                                         503   -8.87   -0.15  1.0000
  -9   7   0     367      97                                                         559   -8.91    0.00  1.0000
   7   9   0     274      96                                                         442   -8.87    0.15  1.0000
  -7  -9   0     410      74                                                         611   -8.87   -0.15  1.0000
  -9   7   0     255      60                                                         419   -8.91    0.00  1.0000
  -9   7   0     438      86                                                         646   -8.91    0.00  1.0000
   7   9   0     175      75                                                         313   -8.87    0.15  1.0000
   9  -7   0     284      93                                                         456   -8.91    0.00  1.0000
   7   9   0     246      79                                                         407   -8.87    0.15  1.0000
   7   9   0     283      77                                                         454   -8.87    0.15  1.0000
  -7  -9   0     426      92                                                         630   -8.87   -0.15  1.0000
   9  -8   0    5159     403                                                        5768    8.16   -0.81  1.0000
   8   9   0    5332     394                                                        5944    8.11    1.20  1.0000
  -8  -9   0    4915     393                                                        5507    8.11   -1.20  1.0000
   8   9   0    5059     394                                                        5656    8.11    1.20  1.0000
   9  -8   0    4888     357                                                        5482    8.16   -0.81  1.0000
   8   9   0    5088     369                                                        5687    8.11    1.20  1.0000
  -8  -9   0    4985     368                                                        5581    8.11   -1.20  1.0000
  -8  -9   0    4681     349                                                        5259    8.11   -1.20  1.0000
  -9   8   0    5154     403                                                        5761    8.16    0.81  1.0000
   9  -8   0    4497     366                                                        5067    8.16   -0.81  1.0000
  -8  -9   0    5435     395                                                        6057    8.11   -1.20  1.0000
   8   9   0    4810     373                                                        5392    8.11    1.20  1.0000
  -9   8   0    4849     355                                                        5438    8.16    0.81  1.0000
   9   9   0   16246     927                                                       15329   -7.23   -0.27  1.0000
   9   9   0   16326     985                                                       15407   -7.23   -0.27  1.0000
  -9   9   0   15756     935                                                       14843   -7.32    0.23  1.0000
   9   9   0   16255     954                                                       15338   -7.23   -0.27  1.0000
   9   9   0   16500     989                                                       15576   -7.23   -0.27  1.0000
   9  -9   0   15323     934                                                       14423   -7.32   -0.23  1.0000
   9  -9   0   15759    1004                                                       14846   -7.32   -0.23  1.0000
  -9  -9   0   15829     987                                                       14925   -7.23    0.27  1.0000
  -9   9   0   16399    1006                                                       15467   -7.32    0.23  1.0000
  -9  -9   0   16092     985                                                       15180   -7.23    0.27  1.0000
  -9   9   0   16643     934                                                       15704   -7.32    0.23  1.0000
  -9  -9   0   15154     928                                                       14269   -7.23    0.27  1.0000
  -9  -9   0   15448     912                                                       14555   -7.23    0.27  1.0000
   9  -9   0   16424     924                                                       15491   -7.32   -0.23  1.0000
   9 -10   0    6657     469                                                        7584   10.99   -0.91  1.0000
   9 -10   0    6041     478                                                        6925   10.99   -0.91  1.0000
 -10  -9   0    6525     445                                                        7431   10.84   -0.73  1.0000
 -10  -9   0    6453     501                                                        7355   10.84   -0.73  1.0000
 -10  -9   0    6477     437                                                        7380   10.84   -0.73  1.0000
  -9  10   0    6252     457                                                        7163   10.99    0.91  1.0000
 -10  -9   0    5920     494                                                        6785   10.84   -0.73  1.0000
  -9  10   0    6478     469                                                        7404   10.99    0.91  1.0000
 -10  -9   0    6377     468                                                        7274   10.84   -0.73  1.0000
  -9  10   0    5809     506                                                        6688   10.99    0.91  1.0000
 -10  -9   0    6002     454                                                        6873   10.84   -0.73  1.0000
  10   9   0    6307     466                                                        7208   10.84    0.73  1.0000
   9 -10   0    6212     508                                                        7108   10.99   -0.91  1.0000
  10   9   0    5844     492                                                        6712   10.84    0.73  1.0000
  10   9   0    7221     477                                                        8183   10.84    0.73  1.0000
  10   9   0    5866     495                                                        6736   10.84    0.73  1.0000
 -10  -8   0    1051     124                                                         840    6.78   -0.79  1.0000
   8 -10   0    1450     125                                                        1200    6.78   -0.74  1.0000
 -10  -8   0    1294     135                                                        1058    6.78   -0.79  1.0000
 -10  -8   0    1454     127                                                        1203    6.78   -0.79  1.0000
  -8  10   0    1159     139                                                         942    6.78    0.74  1.0000
  -8  10   0    1378     121                                                        1140    6.78    0.74  1.0000
   8 -10   0    1471     142                                                        1219    6.78   -0.74  1.0000
 -10  -8   0    1341      99                                                        1101    6.78   -0.79  1.0000
 -10  -8   0    1591     100                                                        1328    6.78   -0.79  1.0000
   8 -10   0    1291     121                                                        1056    6.78   -0.74  1.0000
  10   8   0    1510     133                                                        1261    6.78    0.79  1.0000
 -10  -8   0    1413      90                                                        1166    6.78   -0.79  1.0000
  10   8   0    1786     153                                                        1514    6.78    0.79  1.0000
  10   8   0    1377     121                                                        1139    6.78    0.79  1.0000
  10   8   0    1492     118                                                        1244    6.78    0.79  1.0000
   8 -10   0    1452     121                                                        1202    6.78   -0.74  1.0000
 -10  -7   0     113      65                                                         663   30.51   -1.88  1.0000
 -10  -7   0      64      92                                                         534   30.51   -1.88  1.0000
 -10  -7   0     118     105                                                         676   30.51   -1.88  1.0000
  10   7   0      97      88                                                         529   30.51    1.88  1.0000
   7 -10   0      85      95                                                         603   30.61   -2.40  1.0000
   7 -10   0     195     100                                                         860   30.61   -2.40  1.0000
  10   7   0     167      83                                                         699   30.51    1.88  1.0000
 -10  -7   0      69      59                                                         548   30.51   -1.88  1.0000
 -10  -7   0      85      98                                                         593   30.51   -1.88  1.0000
   7 -10   0      70      99                                                         560   30.61   -2.40  1.0000
  -7  10   0     118      85                                                         573   30.61    2.40  1.0000
 -10  -7   0     132      66                                                         710   30.51   -1.88  1.0000
  10   7   0     139     110                                                         636   30.51    1.88  1.0000
  10   7   0     103      93                                                         547   30.51    1.88  1.0000
   7 -10   0     159      95                                                         782   30.61   -2.40  1.0000
  -7  10   0      74     105                                                         450   30.61    2.40  1.0000
  -6  10   0    1941     195                                                        2559   12.89    1.34  1.0000
 -10  -6   0    1942     170                                                        2547   12.89   -0.19  1.0000
 -10  -6   0    2001     222                                                        2615   12.89   -0.19  1.0000
 -10  -6   0    1794     188                                                        2377   12.89   -0.19  1.0000
  10   6   0    2103     211                                                        2734   12.89    0.19  1.0000
 -10  -6   0    1922     164                                                        2524   12.89   -0.19  1.0000
  10   6   0    1712     190                                                        2286   12.89    0.19  1.0000
   6 -10   0    2282     198                                                        2926   12.89   -1.34  1.0000
   6 -10   0    1963     195                                                        2563   12.89   -1.34  1.0000
  10   6   0    1767     184                                                        2349   12.89    0.19  1.0000
   6 -10   0    1669     217                                                        2225   12.89   -1.34  1.0000
 -10  -6   0    2032     196                                                        2650   12.89   -0.19  1.0000
  10   6   0    1704     217                                                        2276   12.89    0.19  1.0000
 -10  -6   0    1575     207                                                        2124   12.89   -0.19  1.0000
  -6  10   0    2155     234                                                        2804   12.89    1.34  1.0000
  10   5   0    3553     135                                                        1614   38.58    1.30  1.0000
 -10  -5   0    3461     142                                                        1565   38.58   -1.30  1.0000
  10   5   0    3462     151                                                        1553   38.58    1.30  1.0000
  -5  10   0    3712     171                                                        1723   38.54    1.33  1.0000
 -10  -5   0    3310     111                                                        1464   38.58   -1.30  1.0000
 -10  -5   0    3585     125                                                        1649   38.58   -1.30  1.0000
   5 -10   0    3585     150                                                        1651   38.54   -1.33  1.0000
  10   5   0    3749     165                                                        1747   38.58    1.30  1.0000
 -10  -5   0    3554     130                                                        1628   38.58   -1.30  1.0000
 -10  -5   0    4658     180                                                        2401   38.58   -1.30  1.0000
  10   5   0    3902     129                                                        1852   38.58    1.30  1.0000
  10   5   0    3569     125                                                        1625   38.58    1.30  1.0000
   5 -10   0    3516     144                                                        1604   38.54   -1.33  1.0000
 -10  -5   0    3878     152                                                        1850   38.58   -1.30  1.0000
  -5  10   0    3475     146                                                        1563   38.54    1.33  1.0000
   5 -10   0    4183     166                                                        2065   38.54   -1.33  1.0000
 -10  -5   0    3891     162                                                        1859   38.58   -1.30  1.0000
  10   5   0    4029     152                                                        1940   38.58    1.30  1.0000
 -10  -4   0    6793     509                                                        7833   12.05    0.47  1.0000
   4 -10   0    6730     500                                                        7761   12.09   -0.92  1.0000
 -10  -4   0    6419     453                                                        7431   12.05    0.47  1.0000
 -10  -4   0    6214     448                                                        7210   12.05    0.47  1.0000
  10   4   0    6349     464                                                        7350   12.05   -0.47  1.0000
  10   4   0    6466     479                                                        7476   12.05   -0.47  1.0000
  10   4   0    6601     509                                                        7621   12.05   -0.47  1.0000
   4 -10   0    6097     472                                                        7080   12.09   -0.92  1.0000
 -10  -4   0    6129     479                                                        7118   12.05    0.47  1.0000
 -10  -4   0    6442     477                                                        7455   12.05    0.47  1.0000
  10   4   0    6604     474                                                        7624   12.05   -0.47  1.0000
  -4  10   0    6315     475                                                        7325   12.09    0.92  1.0000
 -10  -4   0    6623     466                                                        7650   12.05    0.47  1.0000
  -4  10   0    6617     500                                                        7650   12.09    0.92  1.0000
  10   4   0    7049     479                                                        8102   12.05   -0.47  1.0000
   4 -10   0    6665     477                                                        7691   12.09   -0.92  1.0000
  10   3   0   44476    3097                                                       52765   37.29    0.88  1.0000
  -3  10   0   42986    3114                                                       51114   37.20    0.36  1.0000
  10   3   0   42469    3109                                                       50577   37.29    0.88  1.0000
   3 -10   0   44240    3257                                                       52472   37.20   -0.36  1.0000
 -10  -3   0   45601    3292                                                       53968   37.29   -0.88  1.0000
  -3  10   0   42094    3265                                                       50141   37.20    0.36  1.0000
 -10  -3   0   44450    3032                                                       52715   37.29   -0.88  1.0000
   3 -10   0   41671    3114                                                       49671   37.20   -0.36  1.0000
 -10  -3   0   41343    3190                                                       49327   37.29   -0.88  1.0000
 -10  -3   0   43063    3109                                                       51204   37.29   -0.88  1.0000
  10   3   0   44339    3266                                                       52615   37.29    0.88  1.0000
 -10  -3   0   45911    3098                                                       54305   37.29   -0.88  1.0000
  10   3   0   43815    3192                                                       52045   37.29    0.88  1.0000
   2 -10   0   13807    1011                                                       15883   16.99   -1.25  1.0000
  -2  10   0   13953     964                                                       16057   16.99    1.25  1.0000
   2 -10   0   14961     964                                                       17119   16.99   -1.25  1.0000
  10   2   0   15066     963                                                       17225   16.90   -0.42  1.0000
  10   2   0   13940     981                                                       16020   16.90   -0.42  1.0000
  10   2   0   13113     983                                                       15132   16.90   -0.42  1.0000
 -10  -2   0   12120     961                                                       14070   16.90    0.42  1.0000
 -10  -2   0   14280     963                                                       16390   16.90    0.42  1.0000
  -2  10   0   12224    1017                                                       14198   16.99    1.25  1.0000
  10   2   0   13746    1019                                                       15812   16.90   -0.42  1.0000
   2 -10   0   14491     964                                                       16616   16.99   -1.25  1.0000
 -10  -2   0   13613     982                                                       15675   16.90    0.42  1.0000
 -10  -2   0   13808     936                                                       15884   16.90    0.42  1.0000
  10   2   0   12845     936                                                       14845   16.90   -0.42  1.0000
  10   1   0   18693    1023                                                       16678   15.01    1.04  1.0000
  10   1   0   19759     997                                                       17685   15.01    1.04  1.0000
   1 -10   0   18341    1021                                                       16345   15.02    0.16  1.0000
  10   1   0   18920    1044                                                       16892   15.01    1.04  1.0000
 -10  -1   0   18831    1043                                                       16812   15.01   -1.04  1.0000
   1 -10   0   17939    1020                                                       15966   15.02    0.16  1.0000
  10   1   0   18572    1079                                                       16563   15.01    1.04  1.0000
   1 -10   0   19541    1075                                                       17479   15.02    0.16  1.0000
 -10  -1   0   18484    1024                                                       16485   15.01   -1.04  1.0000
 -10  -1   0   18571    1023                                                       16567   15.01   -1.04  1.0000
  10   1   0   18320    1039                                                       16325   15.01    1.04  1.0000
  -1  10   0   20144    1078                                                       18051   15.02   -0.16  1.0000
  -1  10   0   18380    1021                                                       16383   15.02   -0.16  1.0000
 -10  -1   0   18999     995                                                       16971   15.01   -1.04  1.0000
   0 -10   0    4296     294                                                        4517   -3.26   -0.59  1.0000
  10   0   0    4410     303                                                        4640   -3.40   -0.13  1.0000
  10   0   0    4441     291                                                        4672   -3.40   -0.13  1.0000
  10   0   0    3952     298                                                        4170   -3.40   -0.13  1.0000
 -10   0   0    4788     304                                                        5026   -3.40    0.13  1.0000
   0  10   0    4363     294                                                        4577   -3.26    0.59  1.0000
   0 -10   0    4746     307                                                        4979   -3.26   -0.59  1.0000
   0 -10   0    4616     321                                                        4845   -3.26   -0.59  1.0000
 -10   0   0    4151     296                                                        4372   -3.40    0.13  1.0000
   0  10   0    4044     318                                                        4250   -3.26    0.59  1.0000
  10   0   0    4500     301                                                        4733   -3.40   -0.13  1.0000
  10   0   0    4271     279                                                        4498   -3.40   -0.13  1.0000
 -10   0   0    4360     309                                                        4587   -3.40    0.13  1.0000
 -10   0   0    4530     289                                                        4761   -3.40    0.13  1.0000
 -10   1   0    2226     210                                                        3123  -17.64   -1.93  1.0000
 -10   1   0    2386     199                                                        3312  -17.64   -1.93  1.0000
  10  -1   0    2148     186                                                        3056  -17.64    1.93  1.0000
 -10   1   0    1859     197                                                        2684  -17.64   -1.93  1.0000
  10  -1   0    1955     199                                                        2825  -17.64    1.93  1.0000
   1  10   0    2285     196                                                        3192  -17.56   -1.03  1.0000
  10  -1   0    2101     204                                                        3000  -17.64    1.93  1.0000
   1  10   0    1752     216                                                        2556  -17.56   -1.03  1.0000
  -1 -10   0    2277     196                                                        3197  -17.56    1.03  1.0000
  10  -1   0    1743     200                                                        2569  -17.64    1.93  1.0000
  -1 -10   0    1732     218                                                        2544  -17.56    1.03  1.0000
  10  -2   0   12685     619                                                       10065  -24.42   -0.06  1.0000
   2  10   0   12434     605                                                        9857  -24.27    0.21  1.0000
  -2 -10   0   12364     613                                                        9792  -24.27   -0.21  1.0000
  10  -2   0   12746     599                                                       10119  -24.42   -0.06  1.0000
  -2 -10   0   12742     651                                                       10129  -24.27   -0.21  1.0000
   2  10   0   12374     649                                                        9804  -24.27    0.21  1.0000
   2  10   0   12506     656                                                        9921  -24.27    0.21  1.0000
  10  -2   0   13003     601                                                       10348  -24.42   -0.06  1.0000
 -10   2   0   12346     618                                                        9764  -24.42    0.06  1.0000
  -2 -10   0   11895     604                                                        9375  -24.27   -0.21  1.0000
 -10   2   0   12566     623                                                        9960  -24.42    0.06  1.0000
 -10   2   0   12520     620                                                        9919  -24.42    0.06  1.0000
  10  -2   0   12573     619                                                        9965  -24.42   -0.06  1.0000
  -3 -10   0    6483     321                                                        5369  -14.46    0.68  1.0000
 -10   3   0    5948     315                                                        4872  -14.42   -1.90  1.0000
 -10   3   0    5457     320                                                        4428  -14.42   -1.90  1.0000
  10  -3   0    6109     325                                                        5041  -14.42    1.90  1.0000
  10  -3   0    6137     354                                                        5066  -14.42    1.90  1.0000
  10  -3   0    5695     315                                                        4665  -14.42    1.90  1.0000
 -10   3   0    5850     324                                                        4783  -14.42   -1.90  1.0000
   3  10   0    5715     340                                                        4664  -14.46   -0.68  1.0000
  -3 -10   0    6000     303                                                        4930  -14.46    0.68  1.0000
   3  10   0    5909     304                                                        4840  -14.46   -0.68  1.0000
  10  -3   0    6241     308                                                        5161  -14.42    1.90  1.0000
  -3 -10   0    5462     340                                                        4444  -14.46    0.68  1.0000
   3  10   0    6483     349                                                        5360  -14.46   -0.68  1.0000
  10  -3   0    5912     313                                                        4862  -14.42    1.90  1.0000
   4  10   0    7579     541                                                        8413   -9.28    0.58  1.0000
  10  -4   0    6941     494                                                        7752   -9.38   -0.10  1.0000
  10  -4   0    7090     509                                                        7909   -9.38   -0.10  1.0000
 -10   4   0    6779     501                                                        7579   -9.38    0.10  1.0000
   4  10   0    7025     486                                                        7828   -9.28    0.58  1.0000
   4  10   0    7543     509                                                        8375   -9.28    0.58  1.0000
  -4 -10   0    6859     537                                                        7658   -9.28   -0.58  1.0000
  -4 -10   0    6990     485                                                        7797   -9.28   -0.58  1.0000
 -10   4   0    7067     508                                                        7884   -9.38    0.10  1.0000
  -4 -10   0    7271     500                                                        8093   -9.28   -0.58  1.0000
   4  10   0    7512     537                                                        8342   -9.28    0.58  1.0000
 -10   4   0    7447     513                                                        8285   -9.38    0.10  1.0000
  10  -4   0    7322     492                                                        8154   -9.38   -0.10  1.0000
  10  -4   0    7537     550                                                        8381   -9.38   -0.10  1.0000
  10  -4   0    7379     504                                                        8214   -9.38   -0.10  1.0000
  -4 -10   0    6759     534                                                        7553   -9.28   -0.58  1.0000
   5  10   0     248      93                                                         431   11.43   -0.48  1.0000
   5  10   0     221      79                                                         395   11.43   -0.48  1.0000
  -5 -10   0     309      81                                                         502   11.43    0.48  1.0000
  -5 -10   0     349      95                                                         553   11.43    0.48  1.0000
  10  -5   0     302      62                                                         487   11.46    1.24  1.0000
 -10   5   0     290      61                                                         495   11.46   -1.24  1.0000
  10  -5   0     410      92                                                         623   11.46    1.24  1.0000
   5  10   0     388      82                                                         613   11.43   -0.48  1.0000
  10  -5   0     184      76                                                         330   11.46    1.24  1.0000
  10  -5   0     463      84                                                         689   11.46    1.24  1.0000
  -5 -10   0     238      84                                                         409   11.43    0.48  1.0000
   5  10   0     261      82                                                         449   11.43   -0.48  1.0000
 -10   5   0     297      83                                                         505   11.46   -1.24  1.0000
  10  -5   0     371      70                                                         574   11.46    1.24  1.0000
  10  -6   0     564     115                                                         867   11.29    0.40  1.0000
   6  10   0     580     119                                                         889   11.43   -0.07  1.0000
 -10   6   0     563     117                                                         863   11.29   -0.40  1.0000
 -10   6   0     622     104                                                         936   11.29   -0.40  1.0000
  10  -6   0     526      98                                                         819   11.29    0.40  1.0000
 -10   6   0     632      83                                                         948   11.29   -0.40  1.0000
  -6 -10   0     672     101                                                        1003   11.43    0.07  1.0000
  10  -6   0     461     100                                                         737   11.29    0.40  1.0000
   6  10   0     506     105                                                         797   11.43   -0.07  1.0000
  10  -6   0     598      84                                                         909   11.29    0.40  1.0000
  -6 -10   0     644     119                                                         968   11.43    0.07  1.0000
   6  10   0     612     104                                                         929   11.43   -0.07  1.0000
   6  10   0     710     106                                                        1048   11.43   -0.07  1.0000
  -6 -10   0     591     111                                                         903   11.43    0.07  1.0000
  10  -6   0     568      96                                                         871   11.29    0.40  1.0000
   7  10   0    1580     136                                                        1386    5.05   -0.19  1.0000
  -7 -10   0    1600     148                                                        1403    5.05    0.19  1.0000
 -10   7   0    1468     142                                                        1283    4.97   -0.07  1.0000
   7  10   0    1568     130                                                        1374    5.05   -0.19  1.0000
  -7 -10   0    1438     137                                                        1251    5.05    0.19  1.0000
  10  -7   0    1691     150                                                        1492    4.97    0.07  1.0000
   7  10   0    1732     152                                                        1528    5.05   -0.19  1.0000
  10  -7   0    1525     132                                                        1336    4.97    0.07  1.0000
 -10   7   0    1579     133                                                        1387    4.97   -0.07  1.0000
  -7 -10   0    1341     129                                                        1161    5.05    0.19  1.0000
  10  -7   0    1653     125                                                        1456    4.97    0.07  1.0000
  -7 -10   0    1430     118                                                        1244    5.05    0.19  1.0000
   7  10   0    1505     129                                                        1315    5.05   -0.19  1.0000
 -10   7   0    1294     110                                                        1121    4.97   -0.07  1.0000
  -8 -10   0     167      85                                                         315    9.60    0.03  1.0000
 -10   8   0     142      91                                                         279    9.53   -0.55  1.0000
  10  -8   0     157      76                                                         301    9.53    0.55  1.0000
  -8 -10   0     129      88                                                         262    9.60    0.03  1.0000
  10  -8   0     138      87                                                         274    9.53    0.55  1.0000
   8  10   0     261      85                                                         440    9.60   -0.03  1.0000
   8  10   0     115      93                                                         242    9.60   -0.03  1.0000
   8  10   0     265      76                                                         446    9.60   -0.03  1.0000
   8  10   0     201      80                                                         362    9.60   -0.03  1.0000
  10  -8   0     284      83                                                         469    9.53    0.55  1.0000
  -8 -10   0     240      72                                                         413    9.60    0.03  1.0000
 -10   8   0     210      59                                                         372    9.53   -0.55  1.0000
 -10   8   0     243      80                                                         416    9.53   -0.55  1.0000
  -8 -10   0     140      81                                                         278    9.60    0.03  1.0000
   9  10   0    2712     185                                                        2175  -10.75    0.63  1.0000
  -9 -10   0    2784     203                                                        2244  -10.75   -0.63  1.0000
   9  10   0    2668     202                                                        2136  -10.75    0.63  1.0000
 -10   9   0    2921     187                                                        2359  -10.83    0.65  1.0000
  10  -9   0    2551     175                                                        2032  -10.83   -0.65  1.0000
  10  -9   0    2585     177                                                        2062  -10.83   -0.65  1.0000
  -9 -10   0    2501     188                                                        1990  -10.75   -0.63  1.0000
   9  10   0    2539     178                                                        2021  -10.75    0.63  1.0000
  10  -9   0    2298     194                                                        1807  -10.83   -0.65  1.0000
  -9 -10   0    2628     186                                                        2104  -10.75   -0.63  1.0000
  -9 -10   0    2423     161                                                        1921  -10.75   -0.63  1.0000
 -10   9   0    2783     157                                                        2236  -10.83    0.65  1.0000
   9  10   0    2629     190                                                        2101  -10.75    0.63  1.0000
 -10   9   0    2750     202                                                        2206  -10.83    0.65  1.0000
 -10 -10   0     126      92                                                         210    6.58   -0.66  1.0000
  10  10   0     230      82                                                         342    6.58    0.66  1.0000
  10  10   0     313     105                                                         442    6.58    0.66  1.0000
 -10 -10   0     195      96                                                         298    6.58   -0.66  1.0000
 -10 -10   0     154      87                                                         246    6.58   -0.66  1.0000
 -10 -10   0     164      67                                                         259    6.58   -0.66  1.0000
  10  10   0     299      89                                                         426    6.58    0.66  1.0000
  10  10   0     269      78                                                         389    6.58    0.66  1.0000
 -10  10   0     234      80                                                         345    6.55   -0.68  1.0000
 -10  10   0     258     103                                                         374    6.55   -0.68  1.0000
  10 -10   0     116      92                                                         199    6.55    0.68  1.0000
  10 -10   0     268      85                                                         388    6.55    0.68  1.0000
 -10  10   0     208      60                                                         313    6.55   -0.68  1.0000
  10 -10   0     217      83                                                         326    6.55    0.68  1.0000
 -10 -10   0     178      53                                                         276    6.58   -0.66  1.0000
  10 -11   0    6593     580                                                        7874  -14.98    0.13  1.0000
 -11 -10   0    7522     574                                                        8886  -14.92   -0.70  1.0000
  10 -11   0    6462     527                                                        7731  -14.98    0.13  1.0000
  10 -11   0    6607     551                                                        7889  -14.98    0.13  1.0000
 -11 -10   0    6597     511                                                        7878  -14.92   -0.70  1.0000
 -11 -10   0    6655     566                                                        7942  -14.92   -0.70  1.0000
 -10  11   0    7547     584                                                        8915  -14.98   -0.13  1.0000
  11  10   0    6638     565                                                        7915  -14.92    0.70  1.0000
  11  10   0    7135     533                                                        8456  -14.92    0.70  1.0000
  11  10   0    7509     574                                                        8863  -14.92    0.70  1.0000
 -11 -10   0    6895     535                                                        8204  -14.92   -0.70  1.0000
 -10  11   0    6730     535                                                        8025  -14.98   -0.13  1.0000
  10 -11   0    7007     537                                                        8326  -14.98    0.13  1.0000
  11  10   0    7257     544                                                        8589  -14.92    0.70  1.0000
 -11 -10   0    7336     523                                                        8684  -14.92   -0.70  1.0000
 -10  11   0    7253     525                                                        8595  -14.98   -0.13  1.0000
 -11 -10   0    6916     502                                                        8226  -14.92   -0.70  1.0000
  11   9   0   20964    1502                                                       22840  -12.56   -0.48  1.0000
 -11  -9   0   20746    1414                                                       22602  -12.56    0.48  1.0000
  -9  11   0   20414    1422                                                       22257  -12.55    0.19  1.0000
  11   9   0   21564    1455                                                       23466  -12.56   -0.48  1.0000
   9 -11   0   20901    1409                                                       22769  -12.55   -0.19  1.0000
   9 -11   0   21659    1527                                                       23560  -12.55   -0.19  1.0000
  -9  11   0   22059    1530                                                       23973  -12.55    0.19  1.0000
 -11  -9   0   21054    1397                                                       22924  -12.56    0.48  1.0000
 -11  -9   0   20933    1393                                                       22798  -12.56    0.48  1.0000
  11   9   0   22271    1415                                                       24204  -12.56   -0.48  1.0000
 -11  -9   0   21841    1505                                                       23745  -12.56    0.48  1.0000
   9 -11   0   21918    1482                                                       23830  -12.55   -0.19  1.0000
   9 -11   0   21352    1424                                                       23240  -12.55   -0.19  1.0000
 -11  -9   0   21885    1435                                                       23791  -12.56    0.48  1.0000
  11   9   0   20802    1496                                                       22671  -12.56   -0.48  1.0000
  11   8   0   13547     702                                                       11104  -21.93    0.07  1.0000
   8 -11   0   13807     686                                                       11332  -22.09    1.14  1.0000
 -11  -8   0   13242     685                                                       10826  -21.93   -0.07  1.0000
   8 -11   0   13516     692                                                       11069  -22.09    1.14  1.0000
 -11  -8   0   13013     668                                                       10619  -21.93   -0.07  1.0000
  -8  11   0   14031     754                                                       11513  -22.09   -1.14  1.0000
 -11  -8   0   13444     734                                                       11009  -21.93   -0.07  1.0000
   8 -11   0   12911     723                                                       10522  -22.09    1.14  1.0000
  11   8   0   14063     689                                                       11571  -21.93    0.07  1.0000
  11   8   0   13487     732                                                       11049  -21.93    0.07  1.0000
 -11  -8   0   12828     664                                                       10452  -21.93   -0.07  1.0000
 -11  -8   0   13528     690                                                       11085  -21.93   -0.07  1.0000
  -8  11   0   13713     693                                                       11225  -22.09   -1.14  1.0000
 -11  -8   0   13290     733                                                       10870  -21.93   -0.07  1.0000
   7 -11   0   35105    2017                                                       32780  -12.54    0.67  1.0000
  11   7   0   37591    2150                                                       35167  -12.59   -0.28  1.0000
 -11  -7   0   35682    2016                                                       33325  -12.59    0.28  1.0000
  11   7   0   36880    2022                                                       34480  -12.59   -0.28  1.0000
  11   7   0   35705    2135                                                       33344  -12.59   -0.28  1.0000
 -11  -7   0   36710    2136                                                       34319  -12.59    0.28  1.0000
   7 -11   0   34794    2033                                                       32480  -12.54    0.67  1.0000
  -7  11   0   37286    2184                                                       34880  -12.54   -0.67  1.0000
  11   7   0   36795    2082                                                       34398  -12.59   -0.28  1.0000
 -11  -7   0   35516    1999                                                       33165  -12.59    0.28  1.0000
 -11  -7   0   34714    2148                                                       32390  -12.59    0.28  1.0000
  -7  11   0   35693    2034                                                       33340  -12.54   -0.67  1.0000
 -11  -7   0   35773    2022                                                       33413  -12.59    0.28  1.0000
   7 -11   0   34376    2130                                                       32076  -12.54    0.67  1.0000
 -11  -6   0    6410     549                                                        7774  -16.17    0.52  1.0000
 -11  -6   0    7090     588                                                        8521  -16.17    0.52  1.0000
   6 -11   0    7281     548                                                        8741  -16.33    1.20  1.0000
  11   6   0    7016     549                                                        8448  -16.17   -0.52  1.0000
  -6  11   0    7468     554                                                        8964  -16.33   -1.20  1.0000
 -11  -6   0    7226     524                                                        8670  -16.17    0.52  1.0000
  -6  11   0    7232     604                                                        8705  -16.33   -1.20  1.0000
 -11  -6   0    7929     593                                                        9439  -16.17    0.52  1.0000
  11   6   0    7547     558                                                        9030  -16.17   -0.52  1.0000
 -11  -6   0    7150     558                                                        8587  -16.17    0.52  1.0000
 -11  -6   0    7408     536                                                        8870  -16.17    0.52  1.0000
   6 -11   0    7498     552                                                        8979  -16.33    1.20  1.0000
   6 -11   0    6623     586                                                        8018  -16.33    1.20  1.0000
  11   6   0    7507     535                                                        8986  -16.17   -0.52  1.0000
  11   6   0    7477     589                                                        8953  -16.17   -0.52  1.0000
  11   6   0    6894     589                                                        8314  -16.17   -0.52  1.0000
 -11  -6   0    7148     525                                                        8585  -16.17    0.52  1.0000
 -11  -5   0   36337    2252                                                       36713   -1.94   -0.19  1.0000
 -11  -5   0   36755    2226                                                       37133   -1.94   -0.19  1.0000
  -5  11   0   37772    2430                                                       38144   -1.85   -0.77  1.0000
   5 -11   0   37550    2370                                                       37906   -1.85    0.77  1.0000
  -5  11   0   35686    2264                                                       36047   -1.85   -0.77  1.0000
 -11  -5   0   35521    2253                                                       35893   -1.94   -0.19  1.0000
  11   5   0   36776    2253                                                       37151   -1.94    0.19  1.0000
 -11  -5   0   36383    2316                                                       36759   -1.94   -0.19  1.0000
 -11  -5   0   37932    2394                                                       38316   -1.94   -0.19  1.0000
 -11  -5   0   37959    2198                                                       38343   -1.94   -0.19  1.0000
   5 -11   0   37920    2250                                                       38277   -1.85    0.77  1.0000
   5 -11   0   36289    2263                                                       36639   -1.85    0.77  1.0000
  -5  11   0   36782    2364                                                       37149   -1.85   -0.77  1.0000
  11   5   0   37286    2305                                                       37663   -1.94    0.19  1.0000
  11   5   0   35974    2376                                                       36345   -1.94    0.19  1.0000
 -11  -5   0   37952    2378                                                       38336   -1.94   -0.19  1.0000
  11   5   0   37859    2318                                                       38239   -1.94    0.19  1.0000
  11   5   0   38834    2253                                                       39219   -1.94    0.19  1.0000
   3 -11   0   15313     901                                                       13770  -12.82    0.87  1.0000
 -11  -3   0   16030     864                                                       14419  -12.93   -0.73  1.0000
  -3  11   0   15833     916                                                       14244  -12.82   -0.87  1.0000
  11   3   0   16266     878                                                       14660  -12.93    0.73  1.0000
  11   3   0   15682     913                                                       14106  -12.93    0.73  1.0000
 -11  -3   0   15600     834                                                       14011  -12.93   -0.73  1.0000
 -11  -3   0   15362     857                                                       13786  -12.93   -0.73  1.0000
  -3  11   0   15342     861                                                       13779  -12.82   -0.87  1.0000
  11   3   0   15634     862                                                       14060  -12.93    0.73  1.0000
   3 -11   0   16218     863                                                       14629  -12.82    0.87  1.0000
  11   3   0   14759     856                                                       13231  -12.93    0.73  1.0000
   3 -11   0   15059     859                                                       13530  -12.82    0.87  1.0000
 -11  -3   0   15511     876                                                       13927  -12.93   -0.73  1.0000
 -11  -3   0   15873     919                                                       14270  -12.93   -0.73  1.0000
 -11  -2   0    1155     125                                                        1471   -8.60    1.05  1.0000
   2 -11   0    1092     132                                                        1397   -8.67   -0.46  1.0000
  11   2   0     900     112                                                        1176   -8.60   -1.05  1.0000
   2 -11   0    1025     117                                                        1322   -8.67   -0.46  1.0000
  11   2   0    1157     117                                                        1467   -8.60   -1.05  1.0000
   2 -11   0    1193     136                                                        1511   -8.67   -0.46  1.0000
 -11  -2   0     987     112                                                        1281   -8.60    1.05  1.0000
  11   2   0     928     111                                                        1207   -8.60   -1.05  1.0000
  -2  11   0     959     114                                                        1249   -8.67    0.46  1.0000
 -11  -2   0    1075     108                                                        1381   -8.60    1.05  1.0000
  11   2   0    1135     122                                                        1442   -8.60   -1.05  1.0000
  11   2   0     879     139                                                        1151   -8.60   -1.05  1.0000
 -11  -2   0     845     128                                                        1118   -8.60    1.05  1.0000
  -2  11   0    1006     144                                                        1303   -8.67    0.46  1.0000
  11   1   0    7637     563                                                        9571  -20.71    0.79  1.0000
  11   1   0    6434     559                                                        8218  -20.71    0.79  1.0000
 -11  -1   0    6612     553                                                        8422  -20.71   -0.79  1.0000
   1 -11   0    6939     551                                                        8787  -20.70    1.02  1.0000
   1 -11   0    7302     583                                                        9195  -20.70    1.02  1.0000
  -1  11   0    6731     585                                                        8556  -20.70   -1.02  1.0000
 -11  -1   0    7202     536                                                        9086  -20.71   -0.79  1.0000
  -1  11   0    7195     551                                                        9078  -20.70   -1.02  1.0000
 -11  -1   0    7030     559                                                        8893  -20.71   -0.79  1.0000
  11   1   0    6749     536                                                        8574  -20.71    0.79  1.0000
 -11  -1   0    6614     557                                                        8424  -20.71   -0.79  1.0000
   1 -11   0    7443     557                                                        9353  -20.70    1.02  1.0000
  11   1   0    7000     591                                                        8856  -20.71    0.79  1.0000
  11   1   0    7330     554                                                        9227  -20.71    0.79  1.0000
  11   0   0     981      93                                                         941    1.30   -2.84  1.0000
 -11   0   0    1002      84                                                         963    1.30    2.84  1.0000
 -11   0   0     963      87                                                         925    1.30    2.84  1.0000
   0  11   0     989      88                                                         952    1.21    1.59  1.0000
   0  11   0    1013     108                                                         976    1.21    1.59  1.0000
  11   0   0     898      90                                                         860    1.30   -2.84  1.0000
   0 -11   0    1102     110                                                        1062    1.21   -1.59  1.0000
  11   0   0     914      70                                                         875    1.30   -2.84  1.0000
   0 -11   0     871     105                                                         835    1.21   -1.59  1.0000
 -11   0   0     993      97                                                         955    1.30    2.84  1.0000
   0 -11   0    1010      89                                                         972    1.21   -1.59  1.0000
  11   0   0     899      85                                                         861    1.30   -2.84  1.0000
  11   0   0    1082      99                                                        1040    1.30   -2.84  1.0000
 -11   0   0     771     103                                                         737    1.30    2.84  1.0000
  -1 -11   0     359      62                                                         508   -7.15   -0.18  1.0000
  11  -1   0     366      53                                                         515   -7.04    0.19  1.0000
 -11   1   0     458      79                                                         622   -7.04   -0.19  1.0000
  11  -1   0     280      65                                                         412   -7.04    0.19  1.0000
 -11   1   0     359      63                                                         506   -7.04   -0.19  1.0000
  -1 -11   0     432      86                                                         595   -7.15   -0.18  1.0000
  -1 -11   0     267      81                                                         398   -7.15   -0.18  1.0000
   1  11   0     320      59                                                         462   -7.15    0.18  1.0000
  11  -1   0     312      75                                                         450   -7.04    0.19  1.0000
  11  -1   0     314      70                                                         453   -7.04    0.19  1.0000
 -11   1   0     469      70                                                         635   -7.04   -0.19  1.0000
  11  -1   0     300      63                                                         436   -7.04    0.19  1.0000
   1  11   0     489      92                                                         662   -7.15    0.18  1.0000
  11  -2   0     315      66                                                         539   20.77   -4.08  1.0000
  -2 -11   0     252      86                                                         416   20.84   -2.73  1.0000
   2  11   0     217      78                                                         337   20.84    2.73  1.0000
  11  -2   0     289      57                                                         502   20.77   -4.08  1.0000
   2  11   0     248      83                                                         383   20.84    2.73  1.0000
  -2 -11   0     391      87                                                         614   20.84   -2.73  1.0000
 -11   2   0     306      76                                                         475   20.77    4.08  1.0000
 -11   2   0     245      60                                                         386   20.77    4.08  1.0000
  11  -2   0     354      80                                                         595   20.77   -4.08  1.0000
  11  -2   0     309      72                                                         531   20.77   -4.08  1.0000
  11  -3   0    2974     225                                                        3567   10.30   -0.07  1.0000
  11  -3   0    3259     249                                                        3878   10.30   -0.07  1.0000
  -3 -11   0    2926     241                                                        3508   10.22   -0.40  1.0000
  -3 -11   0    2868     262                                                        3445   10.22   -0.40  1.0000
  11  -3   0    2866     236                                                        3448   10.30   -0.07  1.0000
  11  -3   0    2810     234                                                        3387   10.30   -0.07  1.0000
 -11   3   0    2695     248                                                        3261   10.30    0.07  1.0000
   3  11   0    2774     222                                                        3344   10.22    0.40  1.0000
   3  11   0    2870     264                                                        3449   10.22    0.40  1.0000
 -11   3   0    2903     234                                                        3489   10.30    0.07  1.0000
   3  11   0    3278     266                                                        3895   10.22    0.40  1.0000
  -3 -11   0    2962     222                                                        3548   10.22   -0.40  1.0000
 -11   3   0    2486     237                                                        3030   10.30    0.07  1.0000
  11  -4   0      70      56                                                         259   16.04   -2.63  1.0000
 -11   4   0      60      63                                                         254   16.04    2.63  1.0000
  -4 -11   0     196      79                                                         485   16.28   -1.44  1.0000
   4  11   0      49      73                                                         232   16.28    1.44  1.0000
   4  11   0      99      73                                                         330   16.28    1.44  1.0000
  -4 -11   0     217      89                                                         517   16.28   -1.44  1.0000
 -11   4   0     228      79                                                         543   16.04    2.63  1.0000
  11  -4   0     222      78                                                         517   16.04   -2.63  1.0000
   5  11   0    7566     476                                                        7862   -3.34   -0.06  1.0000
   5  11   0    7417     529                                                        7710   -3.34   -0.06  1.0000
  11  -5   0    7613     487                                                        7904   -3.27   -0.26  1.0000
  11  -5   0    7401     495                                                        7688   -3.27   -0.26  1.0000
 -11   5   0    7258     506                                                        7540   -3.27    0.26  1.0000
  11  -5   0    7658     544                                                        7950   -3.27   -0.26  1.0000
   5  11   0    8098     535                                                        8404   -3.34   -0.06  1.0000
  11  -5   0    7960     489                                                        8258   -3.27   -0.26  1.0000
  -5 -11   0    7376     530                                                        7668   -3.34    0.06  1.0000
  -5 -11   0    7182     531                                                        7470   -3.34    0.06  1.0000
 -11   5   0    7444     494                                                        7730   -3.27    0.26  1.0000
   5  11   0    7837     516                                                        8138   -3.34   -0.06  1.0000
  -5 -11   0    7916     496                                                        8218   -3.34    0.06  1.0000
   5  11   0    7580     503                                                        7876   -3.34   -0.06  1.0000
 -11   5   0    7203     503                                                        7484   -3.27    0.26  1.0000
   6  11   0     798     119                                                        1190  -12.59    0.23  1.0000
 -11   6   0     653      96                                                        1013  -12.64    0.18  1.0000
  11  -6   0     950     114                                                        1374  -12.64   -0.18  1.0000
 -11   6   0     875     123                                                        1285  -12.64    0.18  1.0000
   6  11   0     676     132                                                        1040  -12.59    0.23  1.0000
  -6 -11   0     719     132                                                        1091  -12.59   -0.23  1.0000
  11  -6   0     717     131                                                        1090  -12.64   -0.18  1.0000
  11  -6   0     762     121                                                        1146  -12.64   -0.18  1.0000
  11  -6   0     698     100                                                        1067  -12.64   -0.18  1.0000
  -6 -11   0     695     125                                                        1061  -12.59   -0.23  1.0000
  -6 -11   0     846     116                                                        1246  -12.59   -0.23  1.0000
  11  -6   0     877     119                                                        1286  -12.64   -0.18  1.0000
 -11   7   0      27      49                                                         152  -14.39    0.61  1.0000
  -7 -11   0     144      90                                                         373  -14.52   -0.20  1.0000
  11  -7   0      51      71                                                         208  -14.39   -0.61  1.0000
   7  11   0     150      75                                                         382  -14.52    0.20  1.0000
  11  -7   0      80      71                                                         263  -14.39   -0.61  1.0000
  11  -7   0      70      70                                                         244  -14.39   -0.61  1.0000
  -7 -11   0     173      75                                                         419  -14.52   -0.20  1.0000
 -11   7   0     140      76                                                         363  -14.39    0.61  1.0000
 -11   7   0       3      79                                                          33  -14.39    0.61  1.0000
  -7 -11   0      43      78                                                         192  -14.52   -0.20  1.0000
  11  -7   0      20      79                                                         137  -14.39   -0.61  1.0000
   7  11   0      52      71                                                         209  -14.52    0.20  1.0000
   7  11   0     125      91                                                         341  -14.52    0.20  1.0000
   7  11   0      25      70                                                         150  -14.52    0.20  1.0000
  -8 -11   0    3526     285                                                        4126   -9.72    0.06  1.0000
  11  -8   0    3372     274                                                        3945   -9.65    1.15  1.0000
  -8 -11   0    3081     298                                                        3643   -9.72    0.06  1.0000
   8  11   0    3250     294                                                        3828   -9.72   -0.06  1.0000
  -8 -11   0    3367     262                                                        3954   -9.72    0.06  1.0000
  11  -8   0    3438     281                                                        4016   -9.65    1.15  1.0000
 -11   8   0    3191     304                                                        3769   -9.65   -1.15  1.0000
  11  -8   0    3363     271                                                        3935   -9.65    1.15  1.0000
   8  11   0    3423     278                                                        4015   -9.72   -0.06  1.0000
  11  -8   0    3151     313                                                        3706   -9.65    1.15  1.0000
  -8 -11   0    3153     294                                                        3722   -9.72    0.06  1.0000
   8  11   0    3317     301                                                        3901   -9.72   -0.06  1.0000
 -11   8   0    3358     260                                                        3950   -9.65   -1.15  1.0000
   8  11   0    3488     285                                                        4086   -9.72   -0.06  1.0000
 -11   8   0    3474     281                                                        4076   -9.65   -1.15  1.0000
  11  -9   0    1898     177                                                        1684   -5.00   -0.52  1.0000
   9  11   0    1997     165                                                        1776   -5.04   -0.48  1.0000
  -9 -11   0    1598     161                                                        1409   -5.04    0.48  1.0000
  -9 -11   0    1816     171                                                        1614   -5.04    0.48  1.0000
  -9 -11   0    1796     140                                                        1595   -5.04    0.48  1.0000
  11  -9   0    1734     149                                                        1530   -5.00   -0.52  1.0000
   9  11   0    1742     174                                                        1536   -5.04   -0.48  1.0000
 -11   9   0    1908     157                                                        1703   -5.00    0.52  1.0000
   9  11   0    2054     158                                                        1830   -5.04   -0.48  1.0000
 -11   9   0    2041     133                                                        1829   -5.00    0.52  1.0000
 -11   9   0    1639     169                                                        1449   -5.00    0.52  1.0000
   9  11   0    1879     156                                                        1665   -5.04   -0.48  1.0000
  -9 -11   0    1906     160                                                        1699   -5.04    0.48  1.0000
  11  -9   0    1831     160                                                        1621   -5.00   -0.52  1.0000
 -11  10   0    3050     209                                                        2874    3.13   -1.01  1.0000
 -10 -11   0    3582     263                                                        3398    3.12    0.25  1.0000
  10  11   0    2982     229                                                        2812    3.12   -0.25  1.0000
 -10 -11   0    3231     211                                                        3056    3.12    0.25  1.0000
  10  11   0    3346     256                                                        3166    3.12   -0.25  1.0000
 -11  10   0    3158     238                                                        2979    3.13   -1.01  1.0000
  11 -10   0    3064     234                                                        2898    3.13    1.01  1.0000
 -10 -11   0    3212     255                                                        3038    3.12    0.25  1.0000
  10  11   0    3635     240                                                        3447    3.12   -0.25  1.0000
 -11  10   0    3259     263                                                        3077    3.13   -1.01  1.0000
 -10 -11   0    2929     233                                                        2763    3.12    0.25  1.0000
  11 -10   0    3295     223                                                        3123    3.13    1.01  1.0000
  11 -10   0    3229     275                                                        3058    3.13    1.01  1.0000
  10  11   0    2957     246                                                        2788    3.12   -0.25  1.0000
  11  11   0     462      88                                                         414    2.85   -1.90  1.0000
 -11 -11   0     590     101                                                         514    2.85    1.90  1.0000
 -11  11   0     699     128                                                         629    2.80   -0.09  1.0000
 -11 -11   0     656      68                                                         576    2.85    1.90  1.0000
 -11 -11   0     590     109                                                         514    2.85    1.90  1.0000
 -11  11   0     522      72                                                         462    2.80   -0.09  1.0000
  11  11   0     515     114                                                         465    2.85   -1.90  1.0000
 -11 -11   0     672      83                                                         591    2.85    1.90  1.0000
  11 -11   0     778     100                                                         703    2.80    0.09  1.0000
  11 -11   0     483      98                                                         424    2.80    0.09  1.0000
  11 -12   0   11689     671                                                       10210   14.03    0.39  1.0000
 -12 -11   0   12143     689                                                       10630   14.08    0.34  1.0000
 -12 -11   0   11746     636                                                       10259   14.08    0.34  1.0000
  11 -12   0   11301     649                                                        9847   14.03    0.39  1.0000
  12  11   0   11821     699                                                       10335   14.08   -0.34  1.0000
 -11  12   0   11056     718                                                        9625   14.03   -0.39  1.0000
 -11  12   0   11238     639                                                        9795   14.03   -0.39  1.0000
  12  11   0   12135     661                                                       10629   14.08   -0.34  1.0000
 -12 -11   0   11300     622                                                        9843   14.08    0.34  1.0000
  11 -12   0   11705     641                                                       10225   14.03    0.39  1.0000
 -12 -10   0    4337     287                                                        4394    0.77   -1.24  1.0000
 -12 -10   0    4419     311                                                        4477    0.77   -1.24  1.0000
 -10  12   0    4653     357                                                        4703    0.71   -0.33  1.0000
  10 -12   0    4140     317                                                        4185    0.71    0.33  1.0000
  10 -12   0    4145     306                                                        4190    0.71    0.33  1.0000
  10 -12   0    4716     346                                                        4764    0.71    0.33  1.0000
  12  10   0    4186     341                                                        4231    0.77    1.24  1.0000
 -12 -10   0    4392     336                                                        4449    0.77   -1.24  1.0000
 -12 -10   0    4448     274                                                        4506    0.77   -1.24  1.0000
 -12 -10   0    4211     283                                                        4267    0.77   -1.24  1.0000
  12  10   0    4011     308                                                        4055    0.77    1.24  1.0000
 -12  -9   0     438      75                                                         597    7.12   -0.39  1.0000
  -9  12   0     532     127                                                         714    7.21    0.97  1.0000
 -12  -9   0     461     110                                                         623    7.12   -0.39  1.0000
 -12  -9   0     452      65                                                         613    7.12   -0.39  1.0000
  -9  12   0     444      98                                                         612    7.21    0.97  1.0000
   9 -12   0     414     104                                                         568    7.21   -0.97  1.0000
  12   9   0     430     123                                                         591    7.12    0.39  1.0000
   9 -12   0     526     106                                                         699    7.21   -0.97  1.0000
  12   9   0     582     106                                                         767    7.12    0.39  1.0000
  12   9   0     541      96                                                         719    7.12    0.39  1.0000
   9 -12   0     520     120                                                         692    7.21   -0.97  1.0000
 -12  -9   0     567     109                                                         746    7.12   -0.39  1.0000
   9 -12   0     425     115                                                         581    7.21   -0.97  1.0000
  12   9   0     402     105                                                         558    7.12    0.39  1.0000
 -12  -9   0     416      70                                                         571    7.12   -0.39  1.0000
  12   8   0    3768     257                                                        3129   10.77    0.67  1.0000
  -8  12   0    3687     240                                                        3059   10.70    0.68  1.0000
 -12  -8   0    3849     206                                                        3211   10.77   -0.67  1.0000
  12   8   0    3958     238                                                        3303   10.77    0.67  1.0000
 -12  -8   0    3565     202                                                        2952   10.77   -0.67  1.0000
   8 -12   0    3705     237                                                        3084   10.70   -0.68  1.0000
 -12  -8   0    3769     239                                                        3138   10.77   -0.67  1.0000
  -8  12   0    3970     279                                                        3318   10.70    0.68  1.0000
   8 -12   0    3356     230                                                        2766   10.70   -0.68  1.0000
  12   8   0    3611     255                                                        2986   10.77    0.67  1.0000
  12   8   0    3805     226                                                        3163   10.77    0.67  1.0000
 -12  -8   0    3997     262                                                        3346   10.77   -0.67  1.0000
   8 -12   0    3458     262                                                        2859   10.70   -0.68  1.0000
 -12  -8   0    3784     256                                                        3152   10.77   -0.67  1.0000
   7 -12   0   17033     992                                                       15656   10.88   -2.20  1.0000
  12   7   0   17817    1019                                                       16386   10.81    0.92  1.0000
 -12  -7   0   16448     969                                                       15091   10.81   -0.92  1.0000
   7 -12   0   17683    1001                                                       16279   10.88   -2.20  1.0000
  -7  12   0   17031    1000                                                       15612   10.88    2.20  1.0000
  12   7   0   18210     997                                                       16763   10.81    0.92  1.0000
  12   7   0   16880    1054                                                       15488   10.81    0.92  1.0000
   7 -12   0   18931    1056                                                       17478   10.88   -2.20  1.0000
 -12  -7   0   18889    1063                                                       17433   10.81   -0.92  1.0000
 -12  -7   0   17203    1056                                                       15815   10.81   -0.92  1.0000
 -12  -7   0   17546     960                                                       16144   10.81   -0.92  1.0000
  12   7   0   18221    1059                                                       16773   10.81    0.92  1.0000
  -7  12   0   17942    1084                                                       16485   10.88    2.20  1.0000
 -12  -7   0   17175     982                                                       15788   10.81   -0.92  1.0000
 -12  -6   0    6920     346                                                        4916   26.13   -0.73  1.0000
 -12  -6   0    7084     326                                                        5054   26.13   -0.73  1.0000
  12   6   0    7201     332                                                        5141   26.13    0.73  1.0000
 -12  -6   0    6873     317                                                        4876   26.13   -0.73  1.0000
  12   6   0    7608     324                                                        5486   26.13    0.73  1.0000
  12   6   0    6969     340                                                        4946   26.13    0.73  1.0000
  12   6   0    6953     371                                                        4932   26.13    0.73  1.0000
 -12  -6   0    7431     311                                                        5348   26.13   -0.73  1.0000
  12   6   0    7438     349                                                        5342   26.13    0.73  1.0000
  -6  12   0    6876     343                                                        4865   26.06    1.75  1.0000
  -6  12   0    6699     380                                                        4716   26.06    1.75  1.0000
 -12  -6   0    7157     341                                                        5116   26.13   -0.73  1.0000
   6 -12   0    6903     367                                                        4914   26.06   -1.75  1.0000
 -12  -6   0    7002     369                                                        4985   26.13   -0.73  1.0000
   6 -12   0    7267     344                                                        5222   26.06   -1.75  1.0000
   6 -12   0    7236     343                                                        5196   26.06   -1.75  1.0000
 -12  -6   0    7056     372                                                        5030   26.13   -0.73  1.0000
  12   5   0    6803     479                                                        8140   15.31    1.04  1.0000
   5 -12   0    5881     483                                                        7118   15.30   -1.70  1.0000
  12   5   0    6201     486                                                        7480   15.31    1.04  1.0000
  -5  12   0    6127     528                                                        7401   15.30    1.70  1.0000
 -12  -5   0    6605     520                                                        7915   15.31   -1.04  1.0000
  -5  12   0    5891     482                                                        7141   15.30    1.70  1.0000
 -12  -5   0    6384     486                                                        7673   15.31   -1.04  1.0000
  12   5   0    6058     469                                                        7323   15.31    1.04  1.0000
 -12  -5   0    5955     450                                                        7202   15.31   -1.04  1.0000
 -12  -5   0    6346     471                                                        7631   15.31   -1.04  1.0000
   5 -12   0    6687     507                                                        8002   15.30   -1.70  1.0000
   5 -12   0    6117     483                                                        7377   15.30   -1.70  1.0000
  12   5   0    6543     518                                                        7855   15.31    1.04  1.0000
 -12  -5   0    6199     457                                                        7470   15.31   -1.04  1.0000
 -12  -5   0    6099     484                                                        7360   15.31   -1.04  1.0000
  12   5   0    6346     487                                                        7639   15.31    1.04  1.0000
  -5  12   0    6235     504                                                        7519   15.30    1.70  1.0000
 -12  -4   0    4414     366                                                        6209   24.56   -0.08  1.0000
  -4  12   0    4367     388                                                        6149   24.43    0.95  1.0000
  12   4   0    3889     381                                                        5584   24.56    0.08  1.0000
  -4  12   0    4249     417                                                        6009   24.43    0.95  1.0000
 -12  -4   0    4013     416                                                        5732   24.56   -0.08  1.0000
 -12  -4   0    3970     389                                                        5681   24.56   -0.08  1.0000
   4 -12   0    3997     384                                                        5700   24.43   -0.95  1.0000
   4 -12   0    4294     405                                                        6053   24.43   -0.95  1.0000
 -12  -4   0    4227     378                                                        5987   24.56   -0.08  1.0000
  12   4   0    4263     421                                                        6031   24.56    0.08  1.0000
 -12  -4   0    3929     383                                                        5632   24.56   -0.08  1.0000
  12   4   0    4628     394                                                        6463   24.56    0.08  1.0000
   4 -12   0    4221     391                                                        5966   24.43   -0.95  1.0000
  12   4   0    4105     376                                                        5843   24.56    0.08  1.0000
  12   4   0    4141     386                                                        5885   24.56    0.08  1.0000
  12   3   0    8288     455                                                        6815   16.77    1.32  1.0000
   3 -12   0    8383     466                                                        6911   16.78   -0.11  1.0000
  -3  12   0    9006     506                                                        7476   16.78    0.11  1.0000
 -12  -3   0    8512     464                                                        7039   16.77   -1.32  1.0000
 -12  -3   0    8637     444                                                        7153   16.77   -1.32  1.0000
  -3  12   0    8538     463                                                        7050   16.78    0.11  1.0000
 -12  -3   0    9983     505                                                        8382   16.77   -1.32  1.0000
 -12  -3   0    9141     469                                                        7612   16.77   -1.32  1.0000
  12   3   0    8412     466                                                        6927   16.77    1.32  1.0000
  12   3   0    8702     496                                                        7190   16.77    1.32  1.0000
   3 -12   0    9284     486                                                        7731   16.78   -0.11  1.0000
 -12  -3   0    8517     458                                                        7044   16.77   -1.32  1.0000
   3 -12   0    8455     462                                                        6976   16.78   -0.11  1.0000
  12   3   0    9244     466                                                        7684   16.77    1.32  1.0000
  -2  12   0   16127    1029                                                       14791   10.61    0.92  1.0000
   2 -12   0   17856     974                                                       16471   10.61   -0.92  1.0000
  12   2   0   17565     992                                                       16181   10.67   -0.71  1.0000
  12   2   0   17895    1032                                                       16498   10.67   -0.71  1.0000
  12   2   0   17347     971                                                       15972   10.67   -0.71  1.0000
  12   2   0   17328     945                                                       15954   10.67   -0.71  1.0000
 -12  -2   0   17744     977                                                       16336   10.67    0.71  1.0000
   2 -12   0   17257    1021                                                       15896   10.61   -0.92  1.0000
   2 -12   0   16961     971                                                       15612   10.61   -0.92  1.0000
 -12  -2   0   17165     989                                                       15781   10.67    0.71  1.0000
 -12  -2   0   16522     970                                                       15165   10.67    0.71  1.0000
  -2  12   0   17306     971                                                       15921   10.61    0.92  1.0000
  12   2   0   17568     989                                                       16184   10.67   -0.71  1.0000
 -12  -2   0   16927     943                                                       15553   10.67    0.71  1.0000
  12   1   0    1063     116                                                        1241    4.98    2.12  1.0000
   1 -12   0    1200     137                                                        1388    5.15    0.55  1.0000
  -1  12   0    1311     147                                                        1503    5.15   -0.55  1.0000
  12   1   0    1267     125                                                        1461    4.98    2.12  1.0000
  12   1   0    1150     148                                                        1335    4.98    2.12  1.0000
 -12  -1   0    1177     123                                                        1348    4.98   -2.12  1.0000
  12   1   0    1092     116                                                        1272    4.98    2.12  1.0000
  12   1   0    1128     122                                                        1311    4.98    2.12  1.0000
 -12  -1   0    1347     144                                                        1530    4.98   -2.12  1.0000
 -12  -1   0    1265     116                                                        1442    4.98   -2.12  1.0000
   1 -12   0    1092     118                                                        1272    5.15    0.55  1.0000
   1 -12   0    1366     143                                                        1566    5.15    0.55  1.0000
  -1  12   0    1249     119                                                        1436    5.15   -0.55  1.0000
 -12  -1   0    1083     112                                                        1247    4.98   -2.12  1.0000
   0 -12   0    7192     415                                                        6373   -9.78   -1.21  1.0000
  12   0   0    6884     366                                                        6078   -9.86   -1.08  1.0000
 -12   0   0    7466     380                                                        6645   -9.86    1.08  1.0000
  12   0   0    7122     394                                                        6302   -9.86   -1.08  1.0000
   0 -12   0    7175     396                                                        6357   -9.78   -1.21  1.0000
  12   0   0    6821     377                                                        6019   -9.86   -1.08  1.0000
   0  12   0    6995     384                                                        6209   -9.78    1.21  1.0000
 -12   0   0    6678     399                                                        5903   -9.86    1.08  1.0000
  12   0   0    6588     389                                                        5800   -9.86   -1.08  1.0000
 -12   0   0    6623     387                                                        5851   -9.86    1.08  1.0000
 -12   0   0    6353     392                                                        5597   -9.86    1.08  1.0000
  12   0   0    6661     390                                                        5869   -9.86   -1.08  1.0000
   0  12   0    6362     413                                                        5613   -9.78    1.21  1.0000
   0 -12   0    6847     383                                                        6049   -9.78   -1.21  1.0000
 -12   1   0    9462     617                                                        9638   -1.62   -2.65  1.0000
  12  -1   0    9960     613                                                       10108   -1.62    2.65  1.0000
 -12   1   0   10164     641                                                       10347   -1.62   -2.65  1.0000
  12  -1   0   10024     618                                                       10172   -1.62    2.65  1.0000
  -1 -12   0   10130     671                                                       10272   -1.47    1.29  1.0000
   1  12   0    9772     626                                                        9927   -1.47   -1.29  1.0000
  -1 -12   0    9933     635                                                       10073   -1.47    1.29  1.0000
  12  -1   0   10627     643                                                       10780   -1.62    2.65  1.0000
  -1 -12   0    9807     626                                                        9947   -1.47    1.29  1.0000
  12  -1   0   10197     641                                                       10346   -1.62    2.65  1.0000
  12  -1   0   10336     638                                                       10487   -1.62    2.65  1.0000
   1  12   0   10023     670                                                       10180   -1.47   -1.29  1.0000
 -12   1   0    9950     638                                                       10131   -1.62   -2.65  1.0000
   2  12   0    5821     475                                                        6910  -13.59    0.33  1.0000
  -2 -12   0    5924     429                                                        7026  -13.59   -0.33  1.0000
  12  -2   0    6008     430                                                        7125  -13.69   -0.13  1.0000
  12  -2   0    5519     441                                                        6592  -13.69   -0.13  1.0000
  -2 -12   0    5977     471                                                        7083  -13.59   -0.33  1.0000
 -12   2   0    5354     445                                                        6410  -13.69    0.13  1.0000
 -12   2   0    5278     442                                                        6327  -13.69    0.13  1.0000
  12  -2   0    6352     447                                                        7499  -13.69   -0.13  1.0000
   2  12   0    5887     430                                                        6982  -13.59    0.33  1.0000
  -2 -12   0    6112     445                                                        7230  -13.59   -0.33  1.0000
  12  -2   0    5925     423                                                        7034  -13.69   -0.13  1.0000
   2  12   0    5759     470                                                        6843  -13.59    0.33  1.0000
   3  12   0   16975    1014                                                       16068   -6.95   -1.02  1.0000
  12  -3   0   16605     932                                                       15728   -6.96    2.03  1.0000
  12  -3   0   15768     957                                                       14914   -6.96    2.03  1.0000
   3  12   0   17499    1009                                                       16578   -6.95   -1.02  1.0000
 -12   3   0   16419     959                                                       15521   -6.96   -2.03  1.0000
  -3 -12   0   16513     940                                                       15632   -6.95    1.02  1.0000
 -12   3   0   17176     971                                                       16257   -6.96   -2.03  1.0000
  12  -3   0   16878     963                                                       15994   -6.96    2.03  1.0000
 -12   3   0   15521     961                                                       14648   -6.96   -2.03  1.0000
  -3 -12   0   15471    1003                                                       14619   -6.95    1.02  1.0000
   3  12   0   15957     940                                                       15078   -6.95   -1.02  1.0000
  12  -3   0   16279     935                                                       15411   -6.96    2.03  1.0000
  -4 -12   0     432      55                                                         647   -9.27    0.20  1.0000
   4  12   0     412      89                                                         623   -9.27   -0.20  1.0000
  -4 -12   0     567      99                                                         810   -9.27    0.20  1.0000
 -12   4   0     222      70                                                         385   -9.31   -0.96  1.0000
  -4 -12   0     230      93                                                         392   -9.27    0.20  1.0000
   4  12   0     232      87                                                         396   -9.27   -0.20  1.0000
 -12   4   0     277      66                                                         456   -9.31   -0.96  1.0000
   4  12   0     298      52                                                         481   -9.27   -0.20  1.0000
 -12   4   0     260      82                                                         435   -9.31   -0.96  1.0000
  12  -4   0     324      85                                                         512   -9.31    0.96  1.0000
   4  12   0     309      98                                                         495   -9.27   -0.20  1.0000
  12  -4   0     329      67                                                         519   -9.31    0.96  1.0000
  12  -4   0     328      95                                                         518   -9.31    0.96  1.0000
  12  -4   0     463      87                                                         685   -9.31    0.96  1.0000
  12  -4   0     467      74                                                         689   -9.31    0.96  1.0000
   5  12   0     985     115                                                         943    1.39    0.89  1.0000
  12  -5   0     961     124                                                         917    1.42   -0.09  1.0000
  -5 -12   0    1164     129                                                        1115    1.39   -0.89  1.0000
   5  12   0     985     119                                                         943    1.39    0.89  1.0000
  -5 -12   0    1032     129                                                         986    1.39   -0.89  1.0000
 -12   5   0    1177     108                                                        1129    1.42    0.09  1.0000
   5  12   0    1068      82                                                        1025    1.39    0.89  1.0000
  12  -5   0    1216     116                                                        1166    1.42   -0.09  1.0000
  12  -5   0    1051      96                                                        1005    1.42   -0.09  1.0000
 -12   5   0    1102     120                                                        1055    1.42    0.09  1.0000
   5  12   0    1420     146                                                        1370    1.39    0.89  1.0000
  12  -5   0    1215     104                                                        1165    1.42   -0.09  1.0000
  -5 -12   0    1208     116                                                        1158    1.39   -0.89  1.0000
 -12   5   0    1240      99                                                        1190    1.42    0.09  1.0000
  12  -5   0    1168     122                                                        1119    1.42   -0.09  1.0000
   5  12   0     844     111                                                         806    1.39    0.89  1.0000
   6  12   0    4585     286                                                        3533   16.40   -0.22  1.0000
   6  12   0    4540     266                                                        3494   16.40   -0.22  1.0000
  12  -6   0    4728     266                                                        3667   16.25    1.23  1.0000
  12  -6   0    4829     258                                                        3756   16.25    1.23  1.0000
  12  -6   0    4530     289                                                        3493   16.25    1.23  1.0000
   6  12   0    4566     282                                                        3516   16.40   -0.22  1.0000
  -6 -12   0    4605     284                                                        3550   16.40    0.22  1.0000
  12  -6   0    4875     249                                                        3796   16.25    1.23  1.0000
  12  -6   0    4809     250                                                        3738   16.25    1.23  1.0000
 -12   6   0    4847     246                                                        3774   16.25   -1.23  1.0000
 -12   6   0    4462     263                                                        3435   16.25   -1.23  1.0000
  -6 -12   0    4643     282                                                        3584   16.40    0.22  1.0000
  -6 -12   0    5045     259                                                        3938   16.40    0.22  1.0000
 -12   6   0    4963     262                                                        3876   16.25   -1.23  1.0000
   6  12   0    4815     267                                                        3735   16.40   -0.22  1.0000
   7  12   0     470      68                                                         213   14.36    1.96  1.0000
  12  -7   0     533      71                                                         259   14.27   -2.23  1.0000
  12  -7   0     447      84                                                         200   14.27   -2.23  1.0000
 -12   7   0     395      70                                                         166   14.27    2.23  1.0000
   7  12   0     478      91                                                         219   14.36    1.96  1.0000
   7  12   0     475      74                                                         217   14.36    1.96  1.0000
  12  -7   0     439      73                                                         195   14.27   -2.23  1.0000
   7  12   0     383      72                                                         156   14.36    1.96  1.0000
  -7 -12   0     592      72                                                         298   14.36   -1.96  1.0000
  -7 -12   0     328      82                                                         121   14.36   -1.96  1.0000
  12  -7   0     423      75                                                         184   14.27   -2.23  1.0000
  -7 -12   0     437      80                                                         191   14.36   -1.96  1.0000
  12  -7   0     448      54                                                         201   14.27   -2.23  1.0000
 -12   7   0     280      50                                                          94   14.27    2.23  1.0000
 -12   8   0    2241     275                                                        3336   20.70   -1.00  1.0000
 -12   8   0    2452     252                                                        3593   20.70   -1.00  1.0000
 -12   8   0    2453     297                                                        3594   20.70   -1.00  1.0000
   8  12   0    2825     298                                                        4058   20.93   -0.10  1.0000
   8  12   0    2633     275                                                        3827   20.93   -0.10  1.0000
  12  -8   0    2613     275                                                        3791   20.70    1.00  1.0000
  12  -8   0    2904     263                                                        4140   20.70    1.00  1.0000
  -8 -12   0    2642     301                                                        3838   20.93    0.10  1.0000
  12  -8   0    2542     267                                                        3706   20.70    1.00  1.0000
  -8 -12   0    2763     261                                                        3984   20.93    0.10  1.0000
   8  12   0    2592     272                                                        3778   20.93   -0.10  1.0000
  -8 -12   0    2483     287                                                        3646   20.93    0.10  1.0000
   8  12   0    2194     288                                                        3293   20.93   -0.10  1.0000
  12  -8   0    3009     311                                                        4266   20.70    1.00  1.0000
  12  -9   0    1881     184                                                        1649    5.59   -2.41  1.0000
   9  12   0    1694     160                                                        1467    5.63    1.66  1.0000
 -12   9   0    2126     171                                                        1872    5.59    2.41  1.0000
  12  -9   0    1780     159                                                        1554    5.59   -2.41  1.0000
  -9 -12   0    1889     148                                                        1653    5.63   -1.66  1.0000
  12  -9   0    2070     171                                                        1826    5.59   -2.41  1.0000
  -9 -12   0    1909     183                                                        1672    5.63   -1.66  1.0000
  12  -9   0    1933     152                                                        1697    5.59   -2.41  1.0000
  -9 -12   0    1902     174                                                        1665    5.63   -1.66  1.0000
   9  12   0    2624     201                                                        2340    5.63    1.66  1.0000
   9  12   0    1990     173                                                        1743    5.63    1.66  1.0000
  -9 -12   0    2089     168                                                        1840    5.63   -1.66  1.0000
 -12   9   0    1994     139                                                        1748    5.59    2.41  1.0000
   9  12   0    2043     164                                                        1793    5.63    1.66  1.0000
 -12   9   0    2284     192                                                        2021    5.59    2.41  1.0000
 -10 -12   0    1126     124                                                         719   13.89   -0.48  1.0000
 -10 -12   0    1264     101                                                         831   13.89   -0.48  1.0000
  12 -10   0    1433     116                                                         964   13.75    0.59  1.0000
  10  12   0    1461     116                                                         983   13.89    0.48  1.0000
 -10 -12   0    1365     124                                                         913   13.89   -0.48  1.0000
  10  12   0    1446     143                                                         971   13.89    0.48  1.0000
 -12  10   0    1311      90                                                         874   13.75   -0.59  1.0000
  12 -10   0    1540     128                                                        1052   13.75    0.59  1.0000
 -12  10   0    1233     143                                                         810   13.75   -0.59  1.0000
 -11 -12   0    1603     174                                                        1534   -1.71   -1.39  1.0000
  12 -11   0    1353     152                                                        1293   -1.62   -1.31  1.0000
  12 -11   0    1695     165                                                        1628   -1.62   -1.31  1.0000
 -11 -12   0    1555     135                                                        1487   -1.71   -1.39  1.0000
 -12  11   0    1595     198                                                        1532   -1.62    1.31  1.0000
  11  12   0    1710     197                                                        1641   -1.71    1.39  1.0000
 -12  11   0    1646     131                                                        1582   -1.62    1.31  1.0000
  11  12   0    1991     167                                                        1916   -1.71    1.39  1.0000
 -11 -12   0    1816     169                                                        1743   -1.71   -1.39  1.0000
 -12 -12   0    1483     127                                                        1436    1.18   -1.09  1.0000
 -12 -12   0    1624     174                                                        1575    1.18   -1.09  1.0000
 -12  12   0    1628     133                                                        1582    1.11   -0.53  1.0000
  12  12   0    1424     178                                                        1382    1.18    1.09  1.0000
  12 -12   0    1582     155                                                        1539    1.11    0.53  1.0000
 -12 -12   0    1525     133                                                        1477    1.18   -1.09  1.0000
 -12 -12   0    1353     158                                                        1308    1.18   -1.09  1.0000
  12  12   0    1610     156                                                        1565    1.18    1.09  1.0000
 -12  12   0    1627     183                                                        1581    1.11   -0.53  1.0000
  12 -12   0    1521     157                                                        1479    1.11    0.53  1.0000
 -13 -12   0   10357     658                                                       10249    1.09   -0.45  1.0000
  13  12   0   10365     702                                                       10251    1.09    0.45  1.0000
 -12  13   0   10126     646                                                       10002    1.22    0.05  1.0000
  12 -13   0   10755     652                                                       10628    1.22   -0.05  1.0000
 -13 -12   0   10270     630                                                       10163    1.09   -0.45  1.0000
  12 -13   0   10387     662                                                       10262    1.22   -0.05  1.0000
 -12  13   0   10871     720                                                       10743    1.22    0.05  1.0000
  12 -13   0   10015     681                                                        9893    1.22   -0.05  1.0000
 -13 -12   0   10320     643                                                       10212    1.09   -0.45  1.0000
  13  12   0   10195     668                                                       10082    1.09    0.45  1.0000
 -13 -12   0   10436     700                                                       10328    1.09   -0.45  1.0000
  11 -13   0    5024     315                                                        4840   -2.68    0.64  1.0000
  13  11   0    4995     318                                                        4803   -2.58   -1.64  1.0000
 -13 -11   0    4548     322                                                        4387   -2.58    1.64  1.0000
 -13 -11   0    4606     286                                                        4444   -2.58    1.64  1.0000
 -11  13   0    4133     355                                                        3958   -2.68   -0.64  1.0000
 -13 -11   0    4147     337                                                        3993   -2.58    1.64  1.0000
  11 -13   0    4793     334                                                        4613   -2.68    0.64  1.0000
 -13 -11   0    4416     291                                                        4257   -2.58    1.64  1.0000
 -11  13   0    4005     297                                                        3833   -2.68   -0.64  1.0000
 -13 -11   0    4647     274                                                        4484   -2.58    1.64  1.0000
  11 -13   0    4859     320                                                        4678   -2.68    0.64  1.0000
  13  11   0    4947     349                                                        4756   -2.58   -1.64  1.0000
 -10  13   0   15360    1016                                                       14902   -3.63   -1.13  1.0000
  13  10   0   15648     994                                                       15188   -3.68    0.15  1.0000
 -13 -10   0   15719     992                                                       15256   -3.68   -0.15  1.0000
 -13 -10   0   15028     903                                                       14575   -3.68   -0.15  1.0000
  10 -13   0   16180     938                                                       15726   -3.63    1.13  1.0000
  10 -13   0   15053     925                                                       14615   -3.63    1.13  1.0000
  10 -13   0   15365     981                                                       14923   -3.63    1.13  1.0000
 -13 -10   0   15987     933                                                       15520   -3.68   -0.15  1.0000
 -13 -10   0   14988     905                                                       14536   -3.68   -0.15  1.0000
  13  10   0   15224     952                                                       14771   -3.68    0.15  1.0000
  13   9   0    5350     313                                                        3909  -21.06   -0.39  1.0000
   9 -13   0    4425     337                                                        3129  -21.05    0.53  1.0000
  -9  13   0    4949     283                                                        3568  -21.05   -0.53  1.0000
 -13  -9   0    5103     286                                                        3701  -21.06    0.39  1.0000
 -13  -9   0    5529     248                                                        4065  -21.06    0.39  1.0000
   9 -13   0    5562     278                                                        4095  -21.05    0.53  1.0000
  13   9   0    4965     274                                                        3581  -21.06   -0.39  1.0000
 -13  -9   0    5341     248                                                        3904  -21.06    0.39  1.0000
  -9  13   0    4673     336                                                        3334  -21.05   -0.53  1.0000
   9 -13   0    5745     290                                                        4253  -21.05    0.53  1.0000
 -13  -9   0    5293     307                                                        3863  -21.06    0.39  1.0000
 -13  -8   0    1883     165                                                        1486   -9.61   -0.85  1.0000
 -13  -8   0    2068     116                                                        1651   -9.61   -0.85  1.0000
 -13  -8   0    2161     133                                                        1734   -9.61   -0.85  1.0000
   8 -13   0    1274     200                                                         954   -9.56    1.40  1.0000
  13   8   0    1774     159                                                        1390   -9.61    0.85  1.0000
   8 -13   0    2259     162                                                        1826   -9.56    1.40  1.0000
 -13  -8   0    1995     160                                                        1586   -9.61   -0.85  1.0000
  13   8   0    1857     174                                                        1463   -9.61    0.85  1.0000
 -13  -8   0    1809     127                                                        1420   -9.61   -0.85  1.0000
   8 -13   0    1983     155                                                        1578   -9.56    1.40  1.0000
  -8  13   0    1803     179                                                        1418   -9.56   -1.40  1.0000
  -8  13   0    2028     155                                                        1618   -9.56   -1.40  1.0000
  13   8   0    2109     147                                                        1688   -9.61    0.85  1.0000
  -7  13   0     867      75                                                         296  -24.26   -1.02  1.0000
   7 -13   0     451      92                                                          83  -24.26    1.02  1.0000
  13   7   0    1078      85                                                         427  -24.32    0.27  1.0000
 -13  -7   0     823      59                                                         271  -24.32   -0.27  1.0000
 -13  -7   0     968      88                                                         357  -24.32   -0.27  1.0000
 -13  -7   0    1086      47                                                         430  -24.32   -0.27  1.0000
 -13  -7   0    1020      95                                                         389  -24.32   -0.27  1.0000
   7 -13   0    1234      97                                                         533  -24.26    1.02  1.0000
  13   7   0     724      82                                                         217  -24.32    0.27  1.0000
  13   7   0     897      69                                                         316  -24.32    0.27  1.0000
   7 -13   0    1142      86                                                         473  -24.26    1.02  1.0000
 -13  -7   0    1062      98                                                         415  -24.32   -0.27  1.0000
  -7  13   0     623     103                                                         162  -24.26   -1.02  1.0000
  13   7   0     925     103                                                         333  -24.32    0.27  1.0000
 -13  -7   0    1068      61                                                         419  -24.32   -0.27  1.0000
 -13  -6   0    6794     497                                                        7771  -11.37   -0.31  1.0000
   6 -13   0    7484     515                                                        8492  -11.38    1.91  1.0000
  13   6   0    6771     506                                                        7741  -11.37    0.31  1.0000
 -13  -6   0    6741     485                                                        7714  -11.37   -0.31  1.0000
 -13  -6   0    7010     515                                                        8002  -11.37   -0.31  1.0000
  -6  13   0    7090     514                                                        8102  -11.38   -1.91  1.0000
   6 -13   0    7057     539                                                        8037  -11.38    1.91  1.0000
 -13  -6   0    7114     479                                                        8113  -11.37   -0.31  1.0000
   6 -13   0    7205     514                                                        8195  -11.38    1.91  1.0000
  13   6   0    6846     496                                                        7822  -11.37    0.31  1.0000
 -13  -6   0    6299     511                                                        7241  -11.37   -0.31  1.0000
  13   6   0    6993     515                                                        7979  -11.37    0.31  1.0000
  13   6   0    6962     516                                                        7945  -11.37    0.31  1.0000
  -6  13   0    6932     566                                                        7933  -11.38   -1.91  1.0000
 -13  -6   0    7383     550                                                        8400  -11.37   -0.31  1.0000
  13   6   0    7359     552                                                        8369  -11.37    0.31  1.0000
  13   5   0     934     108                                                         759   -5.94    0.65  1.0000
 -13  -5   0     975     119                                                         799   -5.94   -0.65  1.0000
  -5  13   0     808      99                                                         652   -5.86   -1.29  1.0000
   5 -13   0    1086     118                                                         898   -5.86    1.29  1.0000
 -13  -5   0    1266      95                                                        1064   -5.94   -0.65  1.0000
 -13  -5   0    1037      85                                                         855   -5.94   -0.65  1.0000
  13   5   0    1034      89                                                         849   -5.94    0.65  1.0000
   5 -13   0    1039     110                                                         855   -5.86    1.29  1.0000
  13   5   0    1076      90                                                         887   -5.94    0.65  1.0000
  -5  13   0     819     126                                                         662   -5.86   -1.29  1.0000
 -13  -5   0    1202      97                                                        1005   -5.94   -0.65  1.0000
  13   5   0    1274     101                                                        1068   -5.94    0.65  1.0000
 -13  -5   0    1068     116                                                         883   -5.94   -0.65  1.0000
  13   5   0     969     129                                                         790   -5.94    0.65  1.0000
   5 -13   0    1019     104                                                         837   -5.86    1.29  1.0000
  -5  13   0    1056     115                                                         877   -5.86   -1.29  1.0000
   4 -13   0    8840     512                                                        7856  -10.83    1.08  1.0000
  13   4   0    9262     550                                                        8244  -10.80   -0.30  1.0000
  13   4   0    9355     518                                                        8332  -10.80   -0.30  1.0000
 -13  -4   0    8821     551                                                        7834  -10.80    0.30  1.0000
 -13  -4   0    9866     522                                                        8820  -10.80    0.30  1.0000
  13   4   0    8691     503                                                        7706  -10.80   -0.30  1.0000
  13   4   0    9194     516                                                        8180  -10.80   -0.30  1.0000
 -13  -4   0    9353     506                                                        8336  -10.80    0.30  1.0000
 -13  -4   0    8977     489                                                        7981  -10.80    0.30  1.0000
  -4  13   0    8866     512                                                        7862  -10.83   -1.08  1.0000
   4 -13   0    9139     536                                                        8138  -10.83    1.08  1.0000
   4 -13   0    8792     511                                                        7810  -10.83    1.08  1.0000
  -4  13   0    8402     545                                                        7425  -10.83   -1.08  1.0000
  13   4   0    9184     512                                                        8171  -10.80   -0.30  1.0000
 -13  -4   0    8947     515                                                        7953  -10.80    0.30  1.0000
  13   3   0    2875     246                                                        2837   -0.75    1.78  1.0000
 -13  -3   0    3351     203                                                        3308   -0.75   -1.78  1.0000
  13   3   0    2948     208                                                        2909   -0.75    1.78  1.0000
 -13  -3   0    2523     241                                                        2485   -0.75   -1.78  1.0000
  -3  13   0    2197     242                                                        2171   -0.55   -1.12  1.0000
 -13  -3   0    3085     208                                                        3044   -0.75   -1.78  1.0000
   3 -13   0    3201     219                                                        3171   -0.55    1.12  1.0000
  -3  13   0    2923     215                                                        2893   -0.55   -1.12  1.0000
 -13  -3   0    2793     231                                                        2754   -0.75   -1.78  1.0000
  13   3   0    3142     211                                                        3102   -0.75    1.78  1.0000
 -13  -3   0    3111     212                                                        3069   -0.75   -1.78  1.0000
  13   3   0    3295     223                                                        3254   -0.75    1.78  1.0000
   3 -13   0    2962     224                                                        2933   -0.55    1.12  1.0000
   3 -13   0    3061     230                                                        3031   -0.55    1.12  1.0000
  13   2   0    2208     224                                                        3135  -17.80   -1.37  1.0000
   2 -13   0    2220     242                                                        3147  -17.90    0.07  1.0000
 -13  -2   0    2097     225                                                        2989  -17.80    1.37  1.0000
  13   2   0    2283     233                                                        3225  -17.80   -1.37  1.0000
  -2  13   0    2438     227                                                        3407  -17.90   -0.07  1.0000
  13   2   0    2310     221                                                        3257  -17.80   -1.37  1.0000
 -13  -2   0    2151     217                                                        3053  -17.80    1.37  1.0000
  13   2   0    2389     255                                                        3351  -17.80   -1.37  1.0000
  -2  13   0    2299     261                                                        3242  -17.90   -0.07  1.0000
 -13  -2   0    2272     238                                                        3197  -17.80    1.37  1.0000
  13   2   0    1993     212                                                        2878  -17.80   -1.37  1.0000
   2 -13   0    2107     238                                                        3012  -17.90    0.07  1.0000
 -13  -2   0    2244     213                                                        3164  -17.80    1.37  1.0000
   2 -13   0    2426     227                                                        3392  -17.90    0.07  1.0000
  13   1   0     800      74                                                         613   -6.78    2.07  1.0000
  13   1   0     943      86                                                         739   -6.78    2.07  1.0000
  13   1   0     841     110                                                         649   -6.78    2.07  1.0000
  13   1   0     740      79                                                         561   -6.78    2.07  1.0000
 -13  -1   0     732     100                                                         587   -6.78   -2.07  1.0000
 -13  -1   0    1043      91                                                         869   -6.78   -2.07  1.0000
  13   1   0     881      89                                                         684   -6.78    2.07  1.0000
  -1  13   0     681      76                                                         535   -6.72   -1.52  1.0000
 -13  -1   0     794      75                                                         643   -6.78   -2.07  1.0000
   1 -13   0     981     105                                                         776   -6.72    1.52  1.0000
  -1  13   0     559      97                                                         428   -6.72   -1.52  1.0000
   1 -13   0     929      99                                                         730   -6.72    1.52  1.0000
   1 -13   0     935      81                                                         735   -6.72    1.52  1.0000
   0  13   0      24      46                                                          28   -6.00    0.69  1.0000
   0 -13   0      83      52                                                         108   -6.00   -0.69  1.0000
 -13   0   0     114      73                                                         125   -5.86    2.80  1.0000
  13   0   0      46      61                                                          76   -5.86   -2.80  1.0000
  13   0   0      90      54                                                         133   -5.86   -2.80  1.0000
 -13   0   0      65      46                                                          70   -5.86    2.80  1.0000
   0 -13   0     159      72                                                         196   -6.00   -0.69  1.0000
  13   0   0      33      46                                                          58   -5.86   -2.80  1.0000
 -13   0   0      28      51                                                          28   -5.86    2.80  1.0000
 -13   0   0     117      60                                                         128   -5.86    2.80  1.0000
  13   0   0      42      57                                                          70   -5.86   -2.80  1.0000
  13   0   0      14      32                                                          28   -5.86   -2.80  1.0000
   0 -13   0     108      69                                                         137   -6.00   -0.69  1.0000
   0  13   0       9      68                                                          -5   -6.00    0.69  1.0000
  13   0   0      35      77                                                          61   -5.86   -2.80  1.0000
 -13   1   0     424      55                                                         257   -9.02   -0.94  1.0000
  -1 -13   0     458      84                                                         293   -9.03    0.69  1.0000
  13  -1   0     479      59                                                         313   -9.02    0.94  1.0000
  -1 -13   0     511      59                                                         336   -9.03    0.69  1.0000
 -13   1   0     544      72                                                         352   -9.02   -0.94  1.0000
  13  -1   0     453      62                                                         292   -9.02    0.94  1.0000
  13  -1   0     368      65                                                         224   -9.02    0.94  1.0000
  13  -1   0     470      47                                                         306   -9.02    0.94  1.0000
  13  -1   0     462      72                                                         299   -9.02    0.94  1.0000
  -1 -13   0     459      81                                                         294   -9.03    0.69  1.0000
   1  13   0     461      82                                                         286   -9.03   -0.69  1.0000
   1  13   0     447      57                                                         275   -9.03   -0.69  1.0000
  13  -2   0    2425     196                                                        2562    2.90   -3.17  1.0000
 -13   2   0    2308     178                                                        2462    2.90    3.17  1.0000
  -2 -13   0    2312     171                                                        2452    2.94   -1.47  1.0000
 -13   2   0    2014     193                                                        2158    2.90    3.17  1.0000
  13  -2   0    2308     185                                                        2441    2.90   -3.17  1.0000
   2  13   0    2256     212                                                        2404    2.94    1.47  1.0000
  13  -2   0    2278     182                                                        2411    2.90   -3.17  1.0000
   2  13   0    2464     212                                                        2618    2.94    1.47  1.0000
   2  13   0    2212     171                                                        2358    2.94    1.47  1.0000
  -2 -13   0    2461     196                                                        2606    2.94   -1.47  1.0000
  13  -2   0    2423     166                                                        2560    2.90   -3.17  1.0000
  -2 -13   0    2422     211                                                        2565    2.94   -1.47  1.0000
  -3 -13   0    1000      96                                                        1156    4.82   -0.65  1.0000
   3  13   0     810     123                                                         956    4.82    0.65  1.0000
 -13   3   0     867     101                                                        1016    4.79    0.62  1.0000
  13  -3   0     856     115                                                        1000    4.79   -0.62  1.0000
   3  13   0    1165      99                                                        1338    4.82    0.65  1.0000
  13  -3   0     833     109                                                         976    4.79   -0.62  1.0000
  13  -3   0    1020      97                                                        1177    4.79   -0.62  1.0000
   3  13   0     782     127                                                         925    4.82    0.65  1.0000
  13  -3   0     843     102                                                         986    4.79   -0.62  1.0000
 -13   3   0     982     120                                                        1141    4.79    0.62  1.0000
  -3 -13   0    1204     129                                                        1375    4.82   -0.65  1.0000
  -3 -13   0     960     130                                                        1113    4.82   -0.65  1.0000
  13  -4   0    3854     314                                                        4741   13.47   -1.39  1.0000
   4  13   0    3620     344                                                        4494   13.61    0.44  1.0000
  13  -4   0    4165     304                                                        5086   13.47   -1.39  1.0000
  -4 -13   0    3607     295                                                        4478   13.61   -0.44  1.0000
  13  -4   0    3814     355                                                        4697   13.47   -1.39  1.0000
  -4 -13   0    3799     319                                                        4692   13.61   -0.44  1.0000
  -4 -13   0    3936     348                                                        4844   13.61   -0.44  1.0000
  13  -4   0    4094     326                                                        5007   13.47   -1.39  1.0000
   4  13   0    3808     345                                                        4703   13.61    0.44  1.0000
 -13   4   0    3642     316                                                        4511   13.47    1.39  1.0000
   4  13   0    3865     297                                                        4766   13.61    0.44  1.0000
 -13   4   0    3944     312                                                        4846   13.47    1.39  1.0000
 -13   4   0    3864     326                                                        4758   13.47    1.39  1.0000
  13  -4   0    3758     312                                                        4635   13.47   -1.39  1.0000
  13  -5   0    1544     123                                                         960   16.76   -0.81  1.0000
 -13   5   0    1560      94                                                         965   16.76    0.81  1.0000
   5  13   0    1630     122                                                        1025   16.72    0.09  1.0000
   5  13   0    1326     110                                                         787   16.72    0.09  1.0000
   5  13   0    1396      78                                                         841   16.72    0.09  1.0000
  13  -5   0    1635      97                                                        1032   16.76   -0.81  1.0000
  13  -5   0    1369     106                                                         823   16.76   -0.81  1.0000
  -5 -13   0    1644     113                                                        1037   16.72   -0.09  1.0000
 -13   5   0    1490      99                                                         910   16.76    0.81  1.0000
 -13   5   0    1778     119                                                        1138   16.76    0.81  1.0000
   5  13   0    1547     114                                                         959   16.72    0.09  1.0000
  13  -5   0    1371     111                                                         825   16.76   -0.81  1.0000
  13  -5   0    1513      91                                                         936   16.76   -0.81  1.0000
   5  13   0    1251     125                                                         729   16.72    0.09  1.0000
  -5 -13   0    1436     126                                                         873   16.72   -0.09  1.0000
  -6 -13   0     297      84                                                         399   -5.56    1.70  1.0000
  -6 -13   0     292     100                                                         394   -5.56    1.70  1.0000
 -13   6   0     335      85                                                         448   -5.58   -1.52  1.0000
   6  13   0     215      85                                                         307   -5.56   -1.70  1.0000
   6  13   0     184      96                                                         270   -5.56   -1.70  1.0000
  13  -6   0     307      64                                                         412   -5.58    1.52  1.0000
   6  13   0     257      85                                                         357   -5.56   -1.70  1.0000
   6  13   0     252      81                                                         351   -5.56   -1.70  1.0000
 -13   6   0     310      75                                                         420   -5.58   -1.52  1.0000
  13  -6   0     229      72                                                         320   -5.58    1.52  1.0000
  13  -6   0     197      89                                                         282   -5.58    1.52  1.0000
  13  -6   0     189      78                                                         273   -5.58    1.52  1.0000
 -13   6   0     261      62                                                         362   -5.58   -1.52  1.0000
  13  -6   0     259      85                                                         356   -5.58    1.52  1.0000
  -6 -13   0     348      96                                                         459   -5.56    1.70  1.0000
 -13   7   0    3886     284                                                        4170    4.46   -0.01  1.0000
  13  -7   0    3635     272                                                        3909    4.46    0.01  1.0000
  13  -7   0    3894     279                                                        4178    4.46    0.01  1.0000
 -13   7   0    3588     287                                                        3861    4.46   -0.01  1.0000
   7  13   0    4208     292                                                        4482    4.23   -0.83  1.0000
   7  13   0    4010     310                                                        4277    4.23   -0.83  1.0000
  -7 -13   0    3285     272                                                        3538    4.23    0.83  1.0000
   7  13   0    3671     305                                                        3927    4.23   -0.83  1.0000
  13  -7   0    3351     288                                                        3615    4.46    0.01  1.0000
  13  -7   0    3577     318                                                        3849    4.46    0.01  1.0000
  -7 -13   0    4011     310                                                        4290    4.23    0.83  1.0000
 -13   7   0    3898     268                                                        4182    4.46   -0.01  1.0000
  13  -7   0    3549     269                                                        3820    4.46    0.01  1.0000
   7  13   0    3694     293                                                        3951    4.23   -0.83  1.0000
  -7 -13   0    3932     315                                                        4208    4.23    0.83  1.0000
   8  13   0   10158     576                                                        8722  -14.56   -1.99  1.0000
  -8 -13   0   10023     549                                                        8622  -14.56    1.99  1.0000
  -8 -13   0   10583     599                                                        9142  -14.56    1.99  1.0000
  13  -8   0    9764     563                                                        8395  -14.47    2.70  1.0000
  -8 -13   0   10134     606                                                        8725  -14.56    1.99  1.0000
  13  -8   0   10014     609                                                        8627  -14.47    2.70  1.0000
   8  13   0   10436     599                                                        8980  -14.56   -1.99  1.0000
  13  -8   0    9998     550                                                        8612  -14.47    2.70  1.0000
   8  13   0   10194     597                                                        8756  -14.56   -1.99  1.0000
 -13   8   0   10178     549                                                        8746  -14.47   -2.70  1.0000
  13  -8   0    9596     545                                                        8239  -14.47    2.70  1.0000
   8  13   0   10649     563                                                        9178  -14.56   -1.99  1.0000
  -9 -13   0    2618     192                                                        2352    5.27    0.54  1.0000
  13  -9   0    2924     205                                                        2634    5.49   -0.09  1.0000
   9  13   0    2751     203                                                        2483    5.27   -0.54  1.0000
 -13   9   0    2641     178                                                        2365    5.49    0.09  1.0000
   9  13   0    2850     231                                                        2577    5.27   -0.54  1.0000
  13  -9   0    2667     195                                                        2390    5.49   -0.09  1.0000
 -13   9   0    2685     240                                                        2406    5.49    0.09  1.0000
  -9 -13   0    2752     226                                                        2479    5.27    0.54  1.0000
  13  -9   0    2569     207                                                        2297    5.49   -0.09  1.0000
  10  13   0    1654     158                                                        1674    0.50   -1.25  1.0000
  13 -10   0    1863     163                                                        1887    0.46    2.35  1.0000
 -13  10   0    1223     177                                                        1239    0.46   -2.35  1.0000
 -10 -13   0    1522     141                                                        1544    0.50    1.25  1.0000
  13 -10   0    1510     158                                                        1532    0.46    2.35  1.0000
 -13  10   0    1394     126                                                        1411    0.46   -2.35  1.0000
  10  13   0    1540     191                                                        1559    0.50   -1.25  1.0000
  13 -10   0    1477     147                                                        1499    0.46    2.35  1.0000
 -10 -13   0    1308     164                                                        1328    0.50    1.25  1.0000
 -10 -13   0    1416     157                                                        1437    0.50    1.25  1.0000
  13 -11   0      57      85                                                         193   12.63    0.41  1.0000
  13 -11   0      23      78                                                         125   12.63    0.41  1.0000
 -13  11   0      19     102                                                         113   12.63   -0.41  1.0000
 -11 -13   0      29      73                                                         138   12.55    1.33  1.0000
  13 -11   0     217      95                                                         445   12.63    0.41  1.0000
 -11 -13   0      80      93                                                         235   12.55    1.33  1.0000
 -13  11   0      15      55                                                         103   12.63   -0.41  1.0000
 -11 -13   0      29      89                                                           1   12.55    1.33  1.0000
  11  13   0      34     104                                                         145   12.55   -1.33  1.0000
  11  13   0      56      76                                                         189   12.55   -1.33  1.0000
  13 -12   0    1687     133                                                        1201   12.59    1.89  1.0000
 -12 -13   0    1106     136                                                         716   12.77    1.82  1.0000
 -12 -13   0    1576     138                                                        1102   12.77    1.82  1.0000
 -13  12   0    1422     154                                                         994   12.59   -1.89  1.0000
  12  13   0    1576     159                                                        1117   12.77   -1.82  1.0000
  13 -12   0    1348     130                                                         918   12.59    1.89  1.0000
 -12 -13   0    1420      95                                                         972   12.77    1.82  1.0000
 -12 -13   0    1565     113                                                        1093   12.77    1.82  1.0000
 -13  12   0    1211      97                                                         819   12.59   -1.89  1.0000
  12  13   0    1572     128                                                        1114   12.77   -1.82  1.0000
  13 -13   0     688     134                                                        1158   15.45    0.83  1.0000
 -13  13   0     330      86                                                         673   15.45   -0.83  1.0000
 -13 -13   0     428     127                                                         815   15.52    1.94  1.0000
 -13 -13   0     247     125                                                         557   15.52    1.94  1.0000
  13  13   0     455     150                                                         850   15.52   -1.94  1.0000
  13 -13   0     465     125                                                         863   15.45    0.83  1.0000
  13 -13   0     271     106                                                         589   15.45    0.83  1.0000
 -13  13   0     285     145                                                         609   15.45   -0.83  1.0000
 -14 -13   0     341      81                                                         489    7.23    0.11  1.0000
 -14 -13   0     290      63                                                         427    7.23    0.11  1.0000
 -14 -13   0     216     113                                                         336    7.23    0.11  1.0000
  13 -14   0     230     103                                                         351    7.05    0.47  1.0000
 -13  14   0     211      70                                                         326    7.05   -0.47  1.0000
  13 -14   0     396     112                                                         550    7.05    0.47  1.0000
 -14 -13   0     131     106                                                         228    7.23    0.11  1.0000
  13 -14   0     166      93                                                         270    7.05    0.47  1.0000
 -13  14   0     179     120                                                         285    7.05   -0.47  1.0000
  14  13   0     193     120                                                         307    7.23   -0.11  1.0000
  12 -14   0    4268     280                                                        3794   -7.44    0.87  1.0000
 -12  14   0    4193     322                                                        3719   -7.44   -0.87  1.0000
 -14 -12   0    4209     281                                                        3734   -7.50    0.31  1.0000
  12 -14   0    3914     270                                                        3461   -7.44    0.87  1.0000
 -14 -12   0    3895     244                                                        3438   -7.50    0.31  1.0000
  14  12   0    4743     278                                                        4236   -7.50   -0.31  1.0000
 -12  14   0    3770     253                                                        3321   -7.44   -0.87  1.0000
  12 -14   0    3860     291                                                        3410   -7.44    0.87  1.0000
 -14 -12   0    4042     245                                                        3576   -7.50    0.31  1.0000
  14  12   0    4143     312                                                        3670   -7.50   -0.31  1.0000
 -14 -12   0    4250     304                                                        3772   -7.50    0.31  1.0000
  11 -14   0   16813    1164                                                       17725    6.90   -0.31  1.0000
 -14 -11   0   17964    1176                                                       18923    7.04   -0.72  1.0000
  11 -14   0   16194    1095                                                       17090    6.90   -0.31  1.0000
  14  11   0   16890    1129                                                       17830    7.04    0.72  1.0000
 -14 -11   0   16513    1073                                                       17433    7.04   -0.72  1.0000
 -11  14   0   18506    1200                                                       19467    6.90    0.31  1.0000
  14  11   0   16434    1169                                                       17361    7.04    0.72  1.0000
  11 -14   0   16539    1109                                                       17444    6.90   -0.31  1.0000
 -14 -11   0   16537    1104                                                       17457    7.04   -0.72  1.0000
 -14 -11   0   16697    1074                                                       17622    7.04   -0.72  1.0000
 -14 -10   0    7429     478                                                        7679   -2.85   -0.34  1.0000
  14  10   0    7585     546                                                        7837   -2.85    0.34  1.0000
 -10  14   0    7686     562                                                        7934   -2.78   -0.05  1.0000
  10 -14   0    7222     504                                                        7462   -2.78    0.05  1.0000
  10 -14   0    8555     549                                                        8816   -2.78    0.05  1.0000
  10 -14   0    7394     510                                                        7637   -2.78    0.05  1.0000
  14  10   0    7334     512                                                        7582   -2.85    0.34  1.0000
 -14 -10   0    7679     510                                                        7934   -2.85   -0.34  1.0000
 -14 -10   0    7077     475                                                        7321   -2.85   -0.34  1.0000
 -14  -9   0     328      63                                                         290    2.09   -0.78  1.0000
  14   9   0     415      80                                                         376    2.09    0.78  1.0000
 -14  -9   0     195      92                                                         166    2.09   -0.78  1.0000
  14   9   0     509     124                                                         466    2.09    0.78  1.0000
 -14  -9   0     437      55                                                         393    2.09   -0.78  1.0000
 -14  -9   0     358      55                                                         318    2.09   -0.78  1.0000
  -9  14   0     216     124                                                         192    1.88    1.26  1.0000
   9 -14   0     310      89                                                         275    1.88   -1.26  1.0000
 -14  -9   0     296      97                                                         260    2.09   -0.78  1.0000
   9 -14   0     608     104                                                         559    1.88   -1.26  1.0000
   9 -14   0     152     104                                                         128    1.88   -1.26  1.0000
 -14  -8   0   10961     733                                                       11031    0.65    0.19  1.0000
  -8  14   0   10625     688                                                       10696    0.65    0.37  1.0000
  14   8   0   10385     734                                                       10450    0.65   -0.19  1.0000
   8 -14   0   11206     689                                                       11273    0.65   -0.37  1.0000
  -8  14   0   10228     769                                                       10298    0.65    0.37  1.0000
   8 -14   0   10957     743                                                       11023    0.65   -0.37  1.0000
 -14  -8   0   10674     651                                                       10743    0.65    0.19  1.0000
   8 -14   0   10575     683                                                       10640    0.65   -0.37  1.0000
 -14  -8   0   11345     691                                                       11416    0.65    0.19  1.0000
 -14  -8   0   10091     651                                                       10158    0.65    0.19  1.0000
 -14  -8   0   10755     665                                                       10824    0.65    0.19  1.0000
  14   8   0   11370     697                                                       11438    0.65   -0.19  1.0000
 -14  -7   0    5498     421                                                        6653   14.75   -0.08  1.0000
   7 -14   0    5493     443                                                        6614   14.48   -2.20  1.0000
   7 -14   0    6673     543                                                        7904   14.48   -2.20  1.0000
  14   7   0    5615     441                                                        6783   14.75    0.08  1.0000
   7 -14   0    5344     440                                                        6451   14.48   -2.20  1.0000
 -14  -7   0    5339     471                                                        6478   14.75   -0.08  1.0000
 -14  -7   0    5136     402                                                        6254   14.75   -0.08  1.0000
 -14  -7   0    5407     440                                                        6553   14.75   -0.08  1.0000
  -7  14   0    5632     442                                                        6792   14.48    2.20  1.0000
  -7  14   0    5519     504                                                        6668   14.48    2.20  1.0000
 -14  -7   0    5596     411                                                        6761   14.75   -0.08  1.0000
  14   7   0    5684     474                                                        6858   14.75    0.08  1.0000
  14   6   0    1839     182                                                        2395   12.03   -0.54  1.0000
  14   6   0    1600     171                                                        2122   12.03   -0.54  1.0000
 -14  -6   0    1868     186                                                        2430   12.03    0.54  1.0000
  -6  14   0    1236     185                                                        1701   12.03    0.89  1.0000
   6 -14   0    1906     201                                                        2472   12.03   -0.89  1.0000
 -14  -6   0    1831     166                                                        2388   12.03    0.54  1.0000
 -14  -6   0    1824     179                                                        2380   12.03    0.54  1.0000
   6 -14   0    2035     206                                                        2618   12.03   -0.89  1.0000
  14   6   0    1512     212                                                        2020   12.03   -0.54  1.0000
  14   6   0    1857     170                                                        2416   12.03   -0.54  1.0000
  -6  14   0    1756     190                                                        2303   12.03    0.89  1.0000
  -6  14   0    1513     219                                                        2023   12.03    0.89  1.0000
 -14  -6   0    1796     217                                                        2348   12.03    0.54  1.0000
   6 -14   0    1856     221                                                        2414   12.03   -0.89  1.0000
 -14  -6   0    1750     196                                                        2295   12.03    0.54  1.0000
  -5  14   0      20      72                                                         268   24.03    2.16  1.0000
   5 -14   0       8      81                                                         128   24.03   -2.16  1.0000
  14   5   0       8      73                                                          98   24.17    0.86  1.0000
 -14  -5   0      12      82                                                          90   24.17   -0.86  1.0000
   5 -14   0      18      76                                                         225   24.03   -2.16  1.0000
 -14  -5   0       6      53                                                         145   24.17   -0.86  1.0000
  14   5   0      11      96                                                         219   24.17    0.86  1.0000
  14   5   0       4      61                                                         164   24.17    0.86  1.0000
  -5  14   0      14      84                                                         242   24.03    2.16  1.0000
  -5  14   0       2      97                                                         145   24.03    2.16  1.0000
 -14  -5   0      33      66                                                         294   24.17   -0.86  1.0000
  14   5   0      38      54                                                          38   24.17    0.86  1.0000
 -14  -5   0      30      66                                                         285   24.17   -0.86  1.0000
   5 -14   0       9      87                                                         158   24.03   -2.16  1.0000
 -14  -5   0      10      79                                                          97   24.17   -0.86  1.0000
  14   5   0       5      58                                                         183   24.17    0.86  1.0000
  14   4   0     351     110                                                         696   15.15   -0.61  1.0000
  -4  14   0     517     105                                                         920   15.06    0.65  1.0000
  14   4   0     545     100                                                         960   15.15   -0.61  1.0000
  14   4   0     517     110                                                         923   15.15   -0.61  1.0000
  14   4   0     613     102                                                        1050   15.15   -0.61  1.0000
   4 -14   0     517     123                                                         920   15.06   -0.65  1.0000
  -4  14   0     586     140                                                        1012   15.06    0.65  1.0000
  14   4   0     522      97                                                         929   15.15   -0.61  1.0000
   4 -14   0     509     107                                                         909   15.06   -0.65  1.0000
   4 -14   0     511     116                                                         912   15.06   -0.65  1.0000
 -14  -4   0     539     128                                                         953   15.15    0.61  1.0000
 -14  -4   0     555      97                                                         974   15.15    0.61  1.0000
 -14  -4   0     582     102                                                        1009   15.15    0.61  1.0000
  14   4   0     503     135                                                         904   15.15   -0.61  1.0000
 -14  -4   0     557      98                                                         976   15.15    0.61  1.0000
 -14  -4   0     644     126                                                        1090   15.15    0.61  1.0000
   3 -14   0     620      69                                                         267   18.07   -0.31  1.0000
  14   3   0     397      63                                                         142   18.15    1.95  1.0000
  14   3   0     762      73                                                         394   18.15    1.95  1.0000
   3 -14   0     539      79                                                         214   18.07   -0.31  1.0000
  14   3   0     389      58                                                         137   18.15    1.95  1.0000
 -14  -3   0     361      80                                                          99   18.15   -1.95  1.0000
 -14  -3   0     657      64                                                         276   18.15   -1.95  1.0000
   3 -14   0     736      92                                                         346   18.07   -0.31  1.0000
  -3  14   0     687      69                                                         319   18.07    0.31  1.0000
 -14  -3   0     568      57                                                         219   18.15   -1.95  1.0000
  14   3   0     322      90                                                          97   18.15    1.95  1.0000
 -14  -3   0     304      82                                                          70   18.15   -1.95  1.0000
 -14  -3   0     556      57                                                         212   18.15   -1.95  1.0000
  -3  14   0     507     103                                                         199   18.07    0.31  1.0000
 -14  -2   0    4515     368                                                        5704   16.51    0.62  1.0000
  -2  14   0    4439     368                                                        5606   16.37    0.30  1.0000
 -14  -2   0    4959     387                                                        6201   16.51    0.62  1.0000
 -14  -2   0    4825     358                                                        6052   16.51    0.62  1.0000
   2 -14   0    4350     379                                                        5503   16.37   -0.30  1.0000
   2 -14   0    4201     367                                                        5335   16.37   -0.30  1.0000
  14   2   0    4670     378                                                        5871   16.51   -0.62  1.0000
  14   2   0    4519     357                                                        5702   16.51   -0.62  1.0000
  14   2   0    4267     371                                                        5418   16.51   -0.62  1.0000
  14   2   0    4267     369                                                        5418   16.51   -0.62  1.0000
  14   2   0    4703     405                                                        5908   16.51   -0.62  1.0000
  -2  14   0    4459     410                                                        5629   16.37    0.30  1.0000
 -14  -2   0    4257     372                                                        5413   16.51    0.62  1.0000
   2 -14   0    4440     394                                                        5604   16.37   -0.30  1.0000
 -14  -1   0     236      54                                                         245    0.21   -2.38  1.0000
  -1  14   0     207      57                                                         205    0.35   -0.78  1.0000
  14   1   0     106      59                                                         100    0.21    2.38  1.0000
 -14  -1   0     223      85                                                         232    0.21   -2.38  1.0000
   1 -14   0     221      64                                                         213    0.35    0.78  1.0000
  14   1   0     185      91                                                         177    0.21    2.38  1.0000
  14   1   0     251      58                                                         242    0.21    2.38  1.0000
 -14  -1   0     101      54                                                         107    0.21   -2.38  1.0000
   1 -14   0     148      78                                                         142    0.35    0.78  1.0000
  14   1   0     151      62                                                         144    0.21    2.38  1.0000
  14   1   0     270      69                                                         261    0.21    2.38  1.0000
   1 -14   0     194      86                                                         187    0.35    0.78  1.0000
  -1  14   0     157      88                                                         155    0.35   -0.78  1.0000
 -14  -1   0     129      64                                                         135    0.21   -2.38  1.0000
 -14   0   0     247      60                                                         321    4.39    0.30  1.0000
  14   0   0     242      44                                                         316    4.39   -0.30  1.0000
  14   0   0     328      78                                                         413    4.39   -0.30  1.0000
  14   0   0     404      73                                                         498    4.39   -0.30  1.0000
   0 -14   0     571     100                                                         682    4.37   -0.55  1.0000
 -14   0   0     290      74                                                         370    4.39    0.30  1.0000
   0  14   0     276      65                                                         354    4.37    0.55  1.0000
   0  14   0     318      89                                                         402    4.37    0.55  1.0000
  14   0   0     175      68                                                         239    4.39   -0.30  1.0000
   0 -14   0     334      90                                                         420    4.37   -0.55  1.0000
 -14   0   0     524      75                                                         630    4.39    0.30  1.0000
 -14   0   0     272      88                                                         350    4.39    0.30  1.0000
  14   0   0     378      66                                                         469    4.39   -0.30  1.0000
   0 -14   0     322      68                                                         406    4.37   -0.55  1.0000
  14   0   0     275      96                                                         353    4.39   -0.30  1.0000
   1  14   0    1280     157                                                        1551   -7.12   -0.64  1.0000
  14  -1   0    1142     124                                                        1401   -7.35    1.91  1.0000
  -1 -14   0    1159     122                                                        1414   -7.12    0.64  1.0000
  -1 -14   0    1173     147                                                        1429   -7.12    0.64  1.0000
 -14   1   0    1120     137                                                        1387   -7.35   -1.91  1.0000
  14  -1   0    1279     108                                                        1552   -7.35    1.91  1.0000
  14  -1   0    1524     148                                                        1821   -7.35    1.91  1.0000
  14  -1   0    1365     140                                                        1647   -7.35    1.91  1.0000
 -14   1   0    1037     123                                                        1294   -7.35   -1.91  1.0000
   1  14   0    1293     125                                                        1565   -7.12   -0.64  1.0000
  -1 -14   0    1361     158                                                        1636   -7.12    0.64  1.0000
   1  14   0    1217     155                                                        1482   -7.12   -0.64  1.0000
  14  -1   0    1061     129                                                        1311   -7.35    1.91  1.0000
   2  14   0    2625     240                                                        3119    9.15   -0.01  1.0000
  14  -2   0    2319     221                                                        2789    9.20    0.63  1.0000
  14  -2   0    2423     192                                                        2903    9.20    0.63  1.0000
  14  -2   0    2422     212                                                        2901    9.20    0.63  1.0000
  14  -2   0    2675     211                                                        3178    9.20    0.63  1.0000
  -2 -14   0    2302     240                                                        2766    9.15    0.01  1.0000
  -2 -14   0    2272     200                                                        2733    9.15    0.01  1.0000
  -2 -14   0    2630     223                                                        3125    9.15    0.01  1.0000
 -14   2   0    2542     223                                                        3031    9.20   -0.63  1.0000
   2  14   0    2653     244                                                        3150    9.15   -0.01  1.0000
 -14   2   0    2464     206                                                        2946    9.20   -0.63  1.0000
   2  14   0    2221     201                                                        2677    9.15   -0.01  1.0000
 -14   3   0     449      96                                                         567    5.42   -1.00  1.0000
   3  14   0     565     108                                                         703    5.50   -0.05  1.0000
 -14   3   0     613      82                                                         750    5.42   -1.00  1.0000
   3  14   0     597      75                                                         738    5.50   -0.05  1.0000
  -3 -14   0     508     112                                                         639    5.50    0.05  1.0000
  14  -3   0     640      97                                                         788    5.42    1.00  1.0000
  14  -3   0     511      99                                                         644    5.42    1.00  1.0000
  -3 -14   0     546      73                                                         682    5.50    0.05  1.0000
  -3 -14   0     493     104                                                         623    5.50    0.05  1.0000
  14  -3   0     703      89                                                         858    5.42    1.00  1.0000
  14  -3   0     548      75                                                         686    5.42    1.00  1.0000
   3  14   0     551     115                                                         687    5.50   -0.05  1.0000
 -14   4   0     640      86                                                         722    3.22   -1.79  1.0000
  14  -4   0     581     110                                                         666    3.22    1.79  1.0000
  -4 -14   0     699     120                                                         787    3.11    0.97  1.0000
 -14   4   0     463      94                                                         533    3.22   -1.79  1.0000
  14  -4   0     575      81                                                         659    3.22    1.79  1.0000
   4  14   0     506     114                                                         577    3.11   -0.97  1.0000
  14  -4   0     638      98                                                         726    3.22    1.79  1.0000
   4  14   0     647     109                                                         728    3.11   -0.97  1.0000
  14  -4   0     563      80                                                         646    3.22    1.79  1.0000
   4  14   0     581      66                                                         657    3.11   -0.97  1.0000
  14  -4   0     615     100                                                         702    3.22    1.79  1.0000
  -4 -14   0     653     104                                                         738    3.11    0.97  1.0000
 -14   4   0     588      82                                                         666    3.22   -1.79  1.0000
 -14   5   0     985     113                                                        1184    5.95    1.20  1.0000
  14  -5   0    1021     108                                                        1221    5.95   -1.20  1.0000
 -14   5   0     869     105                                                        1056    5.95    1.20  1.0000
  -5 -14   0     913     148                                                        1103    5.96   -2.05  1.0000
  14  -5   0    1203     111                                                        1420    5.95   -1.20  1.0000
   5  14   0     771     139                                                         950    5.96    2.05  1.0000
   5  14   0     816     129                                                        1000    5.96    2.05  1.0000
  -5 -14   0     953     128                                                        1147    5.96   -2.05  1.0000
  14  -5   0     984     132                                                        1181    5.95   -1.20  1.0000
   5  14   0    1027     130                                                        1232    5.96    2.05  1.0000
  14  -5   0     815     118                                                         995    5.95   -1.20  1.0000
   5  14   0     788      92                                                         968    5.96    2.05  1.0000
  14  -5   0     921     140                                                        1112    5.95   -1.20  1.0000
   5  14   0     918     128                                                        1112    5.96    2.05  1.0000
 -14   5   0     839     125                                                        1023    5.95    1.20  1.0000
 -14   6   0     496      78                                                         356    6.79   -0.72  1.0000
  14  -6   0     452      73                                                         318    6.79    0.72  1.0000
   6  14   0     339      87                                                         225    6.76   -0.01  1.0000
   6  14   0     468      86                                                         332    6.76   -0.01  1.0000
  14  -6   0     543      90                                                         395    6.79    0.72  1.0000
   6  14   0     432      81                                                         302    6.76   -0.01  1.0000
  14  -6   0     422      94                                                         293    6.79    0.72  1.0000
 -14   6   0     518      65                                                         375    6.79   -0.72  1.0000
   6  14   0     340     100                                                         226    6.76   -0.01  1.0000
  14  -6   0     387      79                                                         264    6.79    0.72  1.0000
  -6 -14   0     592     136                                                         438    6.76    0.01  1.0000
  -6 -14   0     388      86                                                         265    6.76    0.01  1.0000
   6  14   0     482      40                                                         344    6.76   -0.01  1.0000
  14  -6   0     439      64                                                         307    6.79    0.72  1.0000
 -14   6   0     706      97                                                         537    6.79   -0.72  1.0000
  -6 -14   0     495      96                                                         355    6.76    0.01  1.0000
  14  -7   0    1691     194                                                        2225   12.03   -4.74  1.0000
  -7 -14   0    2305     250                                                        2926   12.09   -5.13  1.0000
  14  -7   0    1961     185                                                        2534   12.03   -4.74  1.0000
   7  14   0    1872     229                                                        2449   12.09    5.13  1.0000
 -14   7   0    1956     181                                                        2540   12.03    4.74  1.0000
  14  -7   0    1818     211                                                        2370   12.03   -4.74  1.0000
  -7 -14   0    1886     224                                                        2451   12.09   -5.13  1.0000
  14  -7   0    1713     184                                                        2250   12.03   -4.74  1.0000
 -14   7   0    2006     206                                                        2598   12.03    4.74  1.0000
   7  14   0    1752     204                                                        2311   12.09    5.13  1.0000
  -7 -14   0    1778     193                                                        2328   12.09   -5.13  1.0000
 -14   8   0     814     129                                                        1458   19.15    0.96  1.0000
  -8 -14   0     752     161                                                        1374   19.32   -1.06  1.0000
   8  14   0     934     188                                                        1625   19.32    1.06  1.0000
  14  -8   0     847     149                                                        1496   19.15   -0.96  1.0000
  14  -8   0     701     151                                                        1299   19.15   -0.96  1.0000
  -8 -14   0     801     142                                                        1440   19.32   -1.06  1.0000
  14  -8   0     805     139                                                        1440   19.15   -0.96  1.0000
   9  14   0    4482     401                                                        5221    9.92    5.17  1.0000
  14  -9   0    4813     372                                                        5486    9.92   -5.64  1.0000
  -9 -14   0    4462     392                                                        5113    9.92   -5.17  1.0000
 -14   9   0    4563     348                                                        5314    9.92    5.64  1.0000
  -9 -14   0    4732     354                                                        5402    9.92   -5.17  1.0000
  14  -9   0    4682     363                                                        5346    9.92   -5.64  1.0000
  14  -9   0    4786     357                                                        5457    9.92   -5.64  1.0000
  14 -10   0    1169     159                                                        1694   13.86   -0.61  1.0000
  14 -10   0    1229     165                                                        1766   13.86   -0.61  1.0000
 -14  10   0    1025     140                                                        1522   13.86    0.61  1.0000
  14 -10   0    1166     168                                                        1690   13.86   -0.61  1.0000
 -10 -14   0    1022     176                                                        1526   14.07    0.07  1.0000
 -10 -14   0    1339     158                                                        1908   14.07    0.07  1.0000
  10  14   0     974     188                                                        1467   14.07   -0.07  1.0000
 -14  10   0    1056     185                                                        1560   13.86    0.61  1.0000
 -11 -14   0     655     116                                                         515    6.42   -3.33  1.0000
 -11 -14   0     788     100                                                         634    6.42   -3.33  1.0000
 -11 -14   0     639     119                                                         501    6.42   -3.33  1.0000
 -14  11   0     842     137                                                         649    6.55    4.27  1.0000
  14 -11   0     947     115                                                         781    6.55   -4.27  1.0000
  14 -11   0     778     113                                                         627    6.55   -4.27  1.0000
 -14  11   0     741      79                                                         561    6.55    4.27  1.0000
  11  14   0    1076     142                                                         863    6.42    3.33  1.0000
  14 -11   0     956     121                                                         789    6.55   -4.27  1.0000
 -14  12   0     519      73                                                         493   -1.19    0.29  1.0000
  14 -12   0     438     101                                                         413   -1.19   -0.29  1.0000
 -12 -14   0     571     122                                                         545   -1.10   -0.13  1.0000
 -14  12   0     496     132                                                         471   -1.19    0.29  1.0000
  14 -12   0     632     112                                                         602   -1.19   -0.29  1.0000
  12  14   0     323     126                                                         304   -1.10    0.13  1.0000
 -12 -14   0     390     109                                                         368   -1.10   -0.13  1.0000
  14 -12   0     536     101                                                         508   -1.19   -0.29  1.0000
 -12 -14   0     453      88                                                         430   -1.10   -0.13  1.0000
  14 -13   0    4302     324                                                        4330    0.68   -1.98  1.0000
  14 -13   0    5031     325                                                        5061    0.68   -1.98  1.0000
 -14  13   0    4348     363                                                        4412    0.68    1.98  1.0000
  14 -13   0    4604     332                                                        4633    0.68   -1.98  1.0000
 -13 -14   0    4815     341                                                        4833    0.47   -1.56  1.0000
 -13 -14   0    4553     304                                                        4571    0.47   -1.56  1.0000
 -13 -14   0    4267     347                                                        4284    0.47   -1.56  1.0000
 -14  13   0    4298     301                                                        4362    0.68    1.98  1.0000
  13  14   0    4151     355                                                        4196    0.47    1.56  1.0000
 -13 -14   0    4227     298                                                        4244    0.47   -1.56  1.0000
 -14 -14   0    2707     235                                                        2284   -8.46    0.22  1.0000
  14 -14   0    3283     220                                                        2814   -8.50    0.56  1.0000
 -14 -14   0    2677     177                                                        2256   -8.46    0.22  1.0000
  14 -14   0    2860     225                                                        2424   -8.50    0.56  1.0000
 -14 -14   0    2981     190                                                        2536   -8.46    0.22  1.0000
  14  14   0    2572     239                                                        2158   -8.46   -0.22  1.0000
 -14  14   0    2995     187                                                        2543   -8.50   -0.56  1.0000
  14 -14   0    2944     217                                                        2501   -8.50    0.56  1.0000
 -14 -14   0    2453     216                                                        2051   -8.46    0.22  1.0000
 -14  14   0    2716     245                                                        2287   -8.50   -0.56  1.0000
  14 -15   0    3170     256                                                        3161    0.16   -0.06  1.0000
  15  14   0    2997     290                                                        3006    0.06   -2.04  1.0000
  14 -15   0    3068     279                                                        3060    0.16   -0.06  1.0000
 -14  15   0    3306     233                                                        3297    0.16    0.06  1.0000
 -15 -14   0    3223     273                                                        3208    0.06    2.04  1.0000
 -15 -14   0    2868     230                                                        2854    0.06    2.04  1.0000
  14 -15   0    3831     273                                                        3822    0.16   -0.06  1.0000
 -15 -14   0    3220     225                                                        3205    0.06    2.04  1.0000
 -15 -14   0    3538     290                                                        3522    0.06    2.04  1.0000
 -14  15   0    3436     301                                                        3426    0.16    0.06  1.0000
 -15 -13   0     584      83                                                         511    3.08    0.24  1.0000
 -15 -13   0     700     130                                                         620    3.08    0.24  1.0000
  15  13   0     678     144                                                         601    3.08   -0.24  1.0000
 -15 -13   0     703     122                                                         623    3.08    0.24  1.0000
  13 -15   0     649     124                                                         576    2.96   -0.06  1.0000
  13 -15   0     671     118                                                         597    2.96   -0.06  1.0000
 -13  15   0     750     147                                                         671    2.96    0.06  1.0000
 -13  15   0     735      89                                                         657    2.96    0.06  1.0000
  13 -15   0     631     118                                                         559    2.96   -0.06  1.0000
 -15 -13   0     591      71                                                         518    3.08    0.24  1.0000
 -12  15   0     254      77                                                         400    8.02   -0.82  1.0000
 -15 -12   0     329      75                                                         489    7.91    1.24  1.0000
 -15 -12   0     215      47                                                         347    7.91    1.24  1.0000
  12 -15   0     142     111                                                         254    8.02    0.82  1.0000
  12 -15   0     297     109                                                         452    8.02    0.82  1.0000
 -12  15   0     181     124                                                         307    8.02   -0.82  1.0000
  15  12   0     231      92                                                         370    7.91   -1.24  1.0000
  15  12   0     209     125                                                         342    7.91   -1.24  1.0000
  12 -15   0     153     101                                                         269    8.02    0.82  1.0000
 -15 -12   0      87     109                                                         177    7.91    1.24  1.0000
 -15 -12   0     393     120                                                         566    7.91    1.24  1.0000
  11 -15   0    1664     195                                                        2001   -7.81    0.17  1.0000
  11 -15   0    1630     194                                                        1963   -7.81    0.17  1.0000
  15  11   0    1817     189                                                        2160   -7.63    0.01  1.0000
 -15 -11   0    1851     202                                                        2197   -7.63   -0.01  1.0000
  15  11   0    1490     217                                                        1802   -7.63    0.01  1.0000
 -15 -11   0    2111     224                                                        2480   -7.63   -0.01  1.0000
 -11  15   0    1507     226                                                        1828   -7.81   -0.17  1.0000
  11 -15   0    2131     227                                                        2510   -7.81    0.17  1.0000
 -15 -11   0    1428     145                                                        1734   -7.63   -0.01  1.0000
 -15 -11   0    1702     153                                                        2034   -7.63   -0.01  1.0000
 -15 -10   0     756      77                                                         852   -3.37    0.01  1.0000
  15  10   0     537     103                                                         619   -3.37   -0.01  1.0000
  15  10   0     689     145                                                         781   -3.37   -0.01  1.0000
  10 -15   0     703     159                                                         792   -3.13    1.87  1.0000
 -15 -10   0     711      87                                                         805   -3.37    0.01  1.0000
 -15 -10   0     524     125                                                         605   -3.37    0.01  1.0000
  10 -15   0     741     129                                                         833   -3.13    1.87  1.0000
 -15 -10   0     646      78                                                         735   -3.37    0.01  1.0000
 -10  15   0     312     140                                                         369   -3.13   -1.87  1.0000
 -15 -10   0     533     122                                                         614   -3.37    0.01  1.0000
  10 -15   0     671     122                                                         759   -3.13    1.87  1.0000
 -15  -9   0    1762     172                                                        2334  -12.61   -0.02  1.0000
 -15  -9   0    1665     208                                                        2222  -12.61   -0.02  1.0000
 -15  -9   0    1794     173                                                        2371  -12.61   -0.02  1.0000
 -15  -9   0    1842     159                                                        2426  -12.61   -0.02  1.0000
  15   9   0    1930     197                                                        2527  -12.61    0.02  1.0000
  -9  15   0    1758     244                                                        2337  -12.74   -0.14  1.0000
   9 -15   0    1969     210                                                        2578  -12.74    0.14  1.0000
  15   9   0    1823     235                                                        2404  -12.61    0.02  1.0000
 -15  -9   0    1372     215                                                        1882  -12.61   -0.02  1.0000
   9 -15   0    1796     207                                                        2379  -12.74    0.14  1.0000
   9 -15   0    1378     220                                                        1894  -12.74    0.14  1.0000
 -15  -8   0     176     104                                                         340  -10.24   -0.98  1.0000
 -15  -8   0     359      75                                                         582  -10.24   -0.98  1.0000
   8 -15   0     272     112                                                         457   -9.91    2.46  1.0000
  15   8   0     379     127                                                         603  -10.24    0.98  1.0000
   8 -15   0     563     120                                                         819   -9.91    2.46  1.0000
 -15  -8   0     217     110                                                         397  -10.24   -0.98  1.0000
  -8  15   0     304     134                                                         508   -9.91   -2.46  1.0000
   8 -15   0     537     107                                                         788   -9.91    2.46  1.0000
 -15  -7   0     519     129                                                         759   -9.46   -0.83  1.0000
  -7  15   0     629     111                                                         891   -9.47   -0.15  1.0000
 -15  -7   0     617      65                                                         876   -9.46   -0.83  1.0000
  15   7   0     587     144                                                         842   -9.46    0.83  1.0000
   7 -15   0     446     120                                                         671   -9.47    0.15  1.0000
  -7  15   0     383     157                                                         593   -9.47   -0.15  1.0000
   7 -15   0     607     116                                                         865   -9.47    0.15  1.0000
 -15  -7   0     693      92                                                         967   -9.46   -0.83  1.0000
 -15  -7   0     544     121                                                         789   -9.46   -0.83  1.0000
   7 -15   0     524     117                                                         766   -9.47    0.15  1.0000
  15   7   0     628     106                                                         891   -9.46    0.83  1.0000
 -15  -7   0     570      88                                                         820   -9.46   -0.83  1.0000
  15   7   0     432      85                                                         654   -9.46    0.83  1.0000
 -15  -6   0     191      87                                                          73  -11.04   -0.92  1.0000
  15   6   0     193      68                                                          89  -11.04    0.92  1.0000
   6 -15   0     121      70                                                          52  -10.85    2.70  1.0000
 -15  -6   0     117      59                                                          30  -11.04   -0.92  1.0000
  15   6   0     336     111                                                         196  -11.04    0.92  1.0000
   6 -15   0     110      87                                                          44  -10.85    2.70  1.0000
  15   6   0     172      53                                                          74  -11.04    0.92  1.0000
 -15  -6   0     230      54                                                          98  -11.04   -0.92  1.0000
   6 -15   0     125      86                                                          55  -10.85    2.70  1.0000
 -15  -6   0      31      83                                                         -16  -11.04   -0.92  1.0000
 -15  -6   0     163      51                                                          56  -11.04   -0.92  1.0000
  15   6   0     264      60                                                         141  -11.04    0.92  1.0000
  -6  15   0      32     103                                                        -153  -10.85   -2.70  1.0000
  -6  15   0     145      69                                                          41  -10.85   -2.70  1.0000
  -6  15   0     410     166                                                         213  -10.85   -2.70  1.0000
 -15  -5   0     250      64                                                         260   -0.14   -1.29  1.0000
  15   5   0     254      61                                                         249   -0.14    1.29  1.0000
  -5  15   0     238     124                                                         245   -0.13   -0.84  1.0000
   5 -15   0     153      80                                                         151   -0.13    0.84  1.0000
 -15  -5   0      44      83                                                          48   -0.14   -1.29  1.0000
   5 -15   0     210     132                                                         208   -0.13    0.84  1.0000
  15   5   0     294     104                                                         289   -0.14    1.29  1.0000
  15   5   0      42      67                                                          40   -0.14    1.29  1.0000
  -5  15   0     295     148                                                         303   -0.13   -0.84  1.0000
   5 -15   0     274      94                                                         271   -0.13    0.84  1.0000
 -15  -5   0     149      62                                                         157   -0.14   -1.29  1.0000
  -5  15   0     155      71                                                         161   -0.13   -0.84  1.0000
  15   5   0      68      59                                                          65   -0.14    1.29  1.0000
 -15  -5   0     103      55                                                         109   -0.14   -1.29  1.0000
 -15  -5   0      33      85                                                          36   -0.14   -1.29  1.0000
  15   4   0    7529     529                                                        7994    5.23    0.05  1.0000
  15   4   0    7682     565                                                        8151    5.23    0.05  1.0000
   4 -15   0    7969     526                                                        8463    5.26    2.16  1.0000
  15   4   0    7318     514                                                        7776    5.23    0.05  1.0000
 -15  -4   0    7594     564                                                        8060    5.23   -0.05  1.0000
   4 -15   0    7947     529                                                        8441    5.26    2.16  1.0000
   4 -15   0    8558     578                                                        9070    5.26    2.16  1.0000
 -15  -4   0    7906     532                                                        8381    5.23   -0.05  1.0000
 -15  -4   0    8140     518                                                        8622    5.23   -0.05  1.0000
  -4  15   0    7654     573                                                        8112    5.26   -2.16  1.0000
  15   4   0    7750     523                                                        8221    5.23    0.05  1.0000
 -15  -4   0    7200     522                                                        7654    5.23   -0.05  1.0000
  15   4   0    7458     526                                                        7920    5.23    0.05  1.0000
 -15  -4   0    7346     498                                                        7804    5.23   -0.05  1.0000
  -4  15   0    7462     522                                                        7914    5.26   -2.16  1.0000
 -15  -3   0    1087     122                                                        1175   -2.49   -1.99  1.0000
 -15  -3   0     804     137                                                         880   -2.49   -1.99  1.0000
   3 -15   0    1296     137                                                        1381   -2.34    1.22  1.0000
  15   3   0    1682     136                                                        1786   -2.49    1.99  1.0000
  -3  15   0    1018     168                                                        1096   -2.34   -1.22  1.0000
 -15  -3   0    1342     160                                                        1439   -2.49   -1.99  1.0000
  15   3   0    1135     121                                                        1220   -2.49    1.99  1.0000
   3 -15   0    1120     145                                                        1200   -2.34    1.22  1.0000
  -3  15   0    1196     127                                                        1281   -2.34   -1.22  1.0000
 -15  -3   0    1409     135                                                        1509   -2.49   -1.99  1.0000
   3 -15   0    1394     183                                                        1483   -2.34    1.22  1.0000
  15   3   0    1461     167                                                        1558   -2.49    1.99  1.0000
  15   3   0    1219     132                                                        1307   -2.49    1.99  1.0000
 -15  -3   0    1223     116                                                        1316   -2.49   -1.99  1.0000
  -2  15   0   13889     854                                                       13024    7.45   -1.14  1.0000
  15   2   0   14942     872                                                       14044    7.44   -0.78  1.0000
 -15  -2   0   15168     860                                                       14254    7.44    0.78  1.0000
  15   2   0   15013     857                                                       14112    7.44   -0.78  1.0000
   2 -15   0   15355     858                                                       14432    7.45    1.14  1.0000
 -15  -2   0   15158     865                                                       14244    7.44    0.78  1.0000
  -2  15   0   14767     919                                                       13875    7.45   -1.14  1.0000
  15   2   0   14198     832                                                       13323    7.44   -0.78  1.0000
 -15  -2   0   14168     869                                                       13285    7.44    0.78  1.0000
  15   2   0   14698     872                                                       13807    7.44   -0.78  1.0000
   2 -15   0   15197     912                                                       14279    7.45    1.14  1.0000
  15   2   0   15138     914                                                       14234    7.44   -0.78  1.0000
   2 -15   0   14694     861                                                       13791    7.45    1.14  1.0000
 -15  -2   0   14473     831                                                       13581    7.44    0.78  1.0000
  -1  15   0     574     132                                                         893  -11.93   -1.39  1.0000
 -15  -1   0     668     126                                                        1018  -12.03   -1.94  1.0000
   1 -15   0     688     136                                                        1021  -11.93    1.39  1.0000
   0 -15   0     216      64                                                         112    9.92    0.53  1.0000
   0 -15   0     130      95                                                          51    9.92    0.53  1.0000
   0  15   0      86      52                                                          29    9.92   -0.53  1.0000
 -15   0   0     119      56                                                          38   10.00    1.60  1.0000
  15   0   0     149      34                                                          83   10.00   -1.60  1.0000
 -15   0   0     188      55                                                          81   10.00    1.60  1.0000
 -15   0   0     302      74                                                         162   10.00    1.60  1.0000
   0  15   0     257      82                                                         157    9.92   -0.53  1.0000
  15   0   0     161      58                                                          93   10.00   -1.60  1.0000
  15   0   0     227      68                                                         148   10.00   -1.60  1.0000
  15   0   0     105      85                                                          49   10.00   -1.60  1.0000
 -15   0   0      80      79                                                          17   10.00    1.60  1.0000
  15   0   0     105      53                                                          49   10.00   -1.60  1.0000
  15   0   0     169      62                                                         100   10.00   -1.60  1.0000
   0 -15   0     320      88                                                         191    9.92    0.53  1.0000
  -1 -15   0     980     123                                                         957   -0.87    0.95  1.0000
  15  -1   0     824      74                                                         802   -0.91    0.86  1.0000
   1  15   0     889      90                                                         860   -0.87   -0.95  1.0000
  -1 -15   0     902      95                                                         880   -0.87    0.95  1.0000
  15  -1   0     925     101                                                         901   -0.91    0.86  1.0000
 -15   1   0     536     109                                                         512   -0.91   -0.86  1.0000
  15  -1   0     726      93                                                         705   -0.91    0.86  1.0000
  15  -1   0     784      89                                                         762   -0.91    0.86  1.0000
   1  15   0     801     118                                                         773   -0.87   -0.95  1.0000
   1  15   0    1041     124                                                        1009   -0.87   -0.95  1.0000
  15  -1   0    1051     114                                                        1026   -0.91    0.86  1.0000
 -15   1   0     976      93                                                         944   -0.91   -0.86  1.0000
  -1 -15   0     883     138                                                         862   -0.87    0.95  1.0000
 -15   1   0     816     111                                                         787   -0.91   -0.86  1.0000
  -2 -15   0     735      88                                                         709    0.92    0.47  1.0000
   2  15   0     815     117                                                         790    0.92   -0.47  1.0000
  15  -2   0     800      99                                                         778    0.90   -1.40  1.0000
  15  -2   0     887      78                                                         864    0.90   -1.40  1.0000
 -15   2   0     792     111                                                         764    0.90    1.40  1.0000
  -2 -15   0     843     147                                                         815    0.92    0.47  1.0000
   2  15   0     946     125                                                         919    0.92   -0.47  1.0000
  15  -2   0     657     103                                                         637    0.90   -1.40  1.0000
  15  -2   0     745      92                                                         724    0.90   -1.40  1.0000
  -2 -15   0     953     121                                                         923    0.92    0.47  1.0000
   2  15   0     683      80                                                         660    0.92   -0.47  1.0000
 -15   2   0     891      97                                                         861    0.90    1.40  1.0000
 -15   3   0    1457     129                                                        1137    8.92    0.16  1.0000
  15  -3   0    1103     113                                                         829    8.92   -0.16  1.0000
  15  -3   0     950     101                                                         697    8.92   -0.16  1.0000
   3  15   0    1213     130                                                         920    9.04    0.12  1.0000
   3  15   0    1052      80                                                         780    9.04    0.12  1.0000
  -3 -15   0     943     158                                                         688    9.04   -0.12  1.0000
  -3 -15   0    1068      87                                                         795    9.04   -0.12  1.0000
 -15   3   0    1358     109                                                        1050    8.92    0.16  1.0000
  15  -3   0    1015      95                                                         753    8.92   -0.16  1.0000
  -3 -15   0     903     117                                                         654    9.04   -0.12  1.0000
  15  -3   0    1142      84                                                         863    8.92   -0.16  1.0000
 -15   4   0   16490    1045                                                       16793   -2.35    0.31  1.0000
  -4 -15   0   15840    1101                                                       16126   -2.32    1.01  1.0000
  15  -4   0   16380    1015                                                       16687   -2.35   -0.31  1.0000
[truncated: 18,489,206 more chars]
